# Supplementary material for: The histone chaperone HIRA promotes the induction of host innate immune defences in response to HSV-1 infection
Source: PLoS Pathog. 2019 Mar 22;15(3):e1007667. doi: 10.1371/journal.ppat.1007667 (PMC6472835; doi:10.1371/journal.ppat.1007667)
Supplement: S1 Table — Reactome (https://reactome.org/) pathway analysis of high confidence transcriptome changes (FDR Q-value ≤ 0.0001, ≥ log2 fold change) identified following IFN-β (IFNb; 100 IU/ml) or HSV-1 (WT or ΔICP0 HSV-1, annotated WT and dICP0 HSV-1; MOI 1 PFU/cell) treatment of HFt shCtrl cells. shCtrl (treatment; t)/shCtrl (no treatment; nt). (XLSX) [file ppat.1007667.s010.xlsx]

## Sheet:  S1 Table
Table S1: shCtrl [t] / shCtrl [nt]
Pathway name (upregulated, IFNb)	Entities	Entities	Entities	Entities	Entities	Reactions	Reactions	Reactions			Pathway name (downregulated, IFNb)	Entities	Entities	Entities	Entities	Entities	Reactions	Reactions	Reactions
	found	Total	ratio	pValue	FDR	found	total	ratio	Species name			found	Total	ratio	pValue	FDR	found	total	ratio	Species name
Interferon Signaling	42	392	0.028	1.11e-16	1.45e-14	44	66	0.006	Homo sapiens		TP53 Regulates Transcription of Death Receptors and Ligands	2	18	0.001	3.46e-05	0.000866	2	7	0.001	Homo sapiens
Interferon alpha/beta signaling	25	184	0.013	1.11e-16	1.45e-14	10	20	0.002	Homo sapiens		Other interleukin signaling	2	26	0.002	7.22e-05	0.000866	10	19	0.002	Homo sapiens
Cytokine Signaling in Immune system	69	1055	0.075	1.11e-16	1.45e-14	209	639	0.054	Homo sapiens		TP53 Regulates Transcription of Cell Death Genes	2	83	0.006	0.000725	0.0058	2	68	0.006	Homo sapiens
Immune System	96	2641	0.189	1.11e-16	1.45e-14	412	1493	0.127	Homo sapiens		TRAIL signaling	1	8	0.001	0.004	0.024	1	6	0.001	Homo sapiens
Antiviral mechanism by IFN-stimulated genes	15	94	0.007	7.15e-14	7.51e-12	25	31	0.003	Homo sapiens		Estrogen biosynthesis	1	16	0.001	0.00798	0.0399	1	7	0.001	Homo sapiens
Interferon gamma signaling	19	250	0.018	1.22e-11	1.07e-09	9	15	0.001	Homo sapiens
Signaling by Interleukins	28	640	0.046	5.39e-11	4.04e-09	139	491	0.042	Homo sapiens
Interleukin-10 signaling	12	86	0.006	1.12e-10	7.29e-09	3	15	0.001	Homo sapiens
ISG15 antiviral mechanism	11	83	0.006	1.17e-09	6.78e-08	16	16	0.001	Homo sapiens
OAS antiviral response	5	15	0.001	5.44e-07	2.83e-05	9	15	0.001	Homo sapiens
Interleukin-4 and Interleukin-13 signaling	12	211	0.015	1.84e-06	8.64e-05	10	46	0.004	Homo sapiens
Negative regulators of DDX58/IFIH1 signaling	6	36	0.003	2.12e-06	9.11e-05	10	13	0.001	Homo sapiens
DDX58/IFIH1-mediated induction of interferon-alpha/beta	8	96	0.007	6.95e-06	0.000278	38	46	0.004	Homo sapiens
Chemokine receptors bind chemokines	6	48	0.003	1.08e-05	0.0004	5	18	0.002	Homo sapiens
Trafficking and processing of endosomal TLR	4	16	0.001	2.39e-05	0.000835	5	7	0.001	Homo sapiens
Adaptive Immune System	24	997	0.071	6.17e-05	0.00197	73	261	0.022	Homo sapiens
Class I MHC mediated antigen processing & presentation	15	464	0.033	7.71e-05	0.00239	35	48	0.004	Homo sapiens
Interleukin-2 family signaling	5	47	0.003	0.000127	0.00368	29	58	0.005	Homo sapiens
UNC93B1 deficiency - HSE	2	2	0	0.0002	0.00538	1	1	0	Homo sapiens
Interleukin-6 signaling	3	17	0.001	0.000725	0.0181	18	19	0.002	Homo sapiens
TRAF3-dependent IRF activation pathway	3	17	0.001	0.000725	0.0181	6	9	0.001	Homo sapiens
The AIM2 inflammasome	2	4	0	0.000787	0.0181	4	4	0	Homo sapiens
Cytosolic sensors of pathogen-associated DNA	5	77	0.006	0.00118	0.0259	8	48	0.004	Homo sapiens
Innate Immune System	25	1302	0.093	0.0013	0.0272	133	651	0.055	Homo sapiens
Antigen processing: Ubiquitination & Proteasome degradation	10	315	0.023	0.00143	0.0301	7	9	0.001	Homo sapiens
Nicotinate metabolism	5	86	0.006	0.00191	0.0381	3	29	0.002	Homo sapiens
Senescence-Associated Secretory Phenotype (SASP)	5	89	0.006	0.00221	0.042	4	22	0.002	Homo sapiens
DEx/H-box helicases activate type I IFN and inflammatory cytokines production	2	7	0.001	0.00236	0.0425	3	5	0	Homo sapiens
Pathway name (upregulated, WT HSV-1)	Entities	Entities	Entities	Entities	Entities	Reactions	Reactions	Reactions			Pathway name (downregulated, WT HSV-1)	Entities	Entities	Entities	Entities	Entities	Reactions	Reactions	Reactions
	found	Total	ratio	pValue	FDR	found	total	ratio	Species name			found	Total	ratio	pValue	FDR	found	total	ratio	Species name
Cytokine Signaling in Immune system	108	1055	0.075	3.15e-09	4.78e-06	257	639	0.054	Homo sapiens		Extracellular matrix organization	66	329	0.024	1.11e-16	1.49e-13	241	318	0.027	Homo sapiens
Interferon Signaling	52	392	0.028	3.14e-08	2.39e-05	49	66	0.006	Homo sapiens		ECM proteoglycans	24	79	0.006	5.12e-12	3.43e-09	19	23	0.002	Homo sapiens
Immune System	204	2641	0.189	1.63e-06	0.000824	670	1493	0.127	Homo sapiens		Elastic fibre formation	18	46	0.003	4.44e-11	1.98e-08	15	17	0.001	Homo sapiens
Interferon alpha/beta signaling	28	184	0.013	4.24e-06	0.00161	18	20	0.002	Homo sapiens		Collagen formation	25	104	0.007	2.37e-10	7.92e-08	51	77	0.007	Homo sapiens
Gene expression (Transcription)	143	1751	0.125	6.08e-06	0.00184	338	898	0.076	Homo sapiens		Assembly of collagen fibrils and other multimeric structures	19	67	0.005	2.51e-09	6.71e-07	20	26	0.002	Homo sapiens
RNA Polymerase II Transcription	132	1593	0.114	7.46e-06	0.00189	266	787	0.067	Homo sapiens		Collagen degradation	19	69	0.005	4.01e-09	8.94e-07	27	34	0.003	Homo sapiens
Formation of the beta-catenin:TCF transactivating complex	15	67	0.005	1.06e-05	0.00202	13	13	0.001	Homo sapiens		Integrin cell surface interactions	21	86	0.006	4.92e-09	9.4e-07	43	54	0.005	Homo sapiens
Antiviral mechanism by IFN-stimulated genes	18	94	0.007	1.18e-05	0.00202	25	31	0.003	Homo sapiens		Molecules associated with elastic fibres	14	38	0.003	1.32e-08	2.21e-06	9	10	0.001	Homo sapiens
PRC2 methylates histones and DNA	12	44	0.003	1.2e-05	0.00202	4	4	0	Homo sapiens		Degradation of the extracellular matrix	27	148	0.011	1.51e-08	2.24e-06	81	105	0.009	Homo sapiens
HDACs deacetylate histones	14	63	0.005	2.24e-05	0.00338	4	4	0	Homo sapiens		Non-integrin membrane-ECM interactions	16	61	0.004	1.27e-07	1.69e-05	15	22	0.002	Homo sapiens
RNA Polymerase I Promoter Opening	10	34	0.002	3.38e-05	0.00427	1	2	0	Homo sapiens		Glycosaminoglycan metabolism	28	182	0.013	2.61e-07	3.16e-05	56	82	0.007	Homo sapiens
Activated PKN1 stimulates transcription of AR (androgen receptor) regulated genes KLK2 and KLK3	12	49	0.004	3.39e-05	0.00427	9	11	0.001	Homo sapiens		Syndecan interactions	11	29	0.002	3.53e-07	4e-05	9	15	0.001	Homo sapiens
Interleukin-10 signaling	16	86	0.006	5e-05	0.00576	3	15	0.001	Homo sapiens		Diseases of glycosylation	28	194	0.014	8.98e-07	9.25e-05	32	77	0.007	Homo sapiens
DNA methylation	10	36	0.003	5.42e-05	0.00585	7	7	0.001	Homo sapiens		Collagen biosynthesis and modifying enzymes	16	76	0.005	2.17e-06	0.000206	31	51	0.004	Homo sapiens
SIRT1 negatively regulates rRNA expression	11	45	0.003	7.24e-05	0.00689	4	5	0	Homo sapiens		Regulation of cholesterol biosynthesis by SREBP (SREBF)	16	86	0.006	1e-05	0.00089	52	52	0.004	Homo sapiens
Senescence-Associated Secretory Phenotype (SASP)	16	89	0.006	7.36e-05	0.00689	13	22	0.002	Homo sapiens		Post-translational protein modification	117	1591	0.114	1.18e-05	0.00098	164	521	0.044	Homo sapiens
Nucleosome assembly	12	54	0.004	8.44e-05	0.00689	4	4	0	Homo sapiens		Collagen chain trimerization	11	44	0.003	1.78e-05	0.00139	9	28	0.002	Homo sapiens
Deposition of new CENPA-containing nucleosomes at the centromere	12	54	0.004	8.44e-05	0.00689	4	4	0	Homo sapiens		Diseases associated with glycosaminoglycan metabolism	12	54	0.004	2.36e-05	0.00175	21	29	0.002	Homo sapiens
HATs acetylate histones	18	110	0.008	8.73e-05	0.00689	15	15	0.001	Homo sapiens		Regulation of Insulin-like Growth Factor (IGF) transport and uptake by Insulin-like Growth Factor Binding Proteins (IGFBPs)	19	127	0.009	3.08e-05	0.00216	4	14	0.001	Homo sapiens
TRAIL signaling	5	8	0.001	0.00011	0.00826	6	6	0.001	Homo sapiens		MET activates PTK2 signaling	9	32	0.002	4.19e-05	0.00276	1	5	0	Homo sapiens
Toll Like Receptor 4 (TLR4) Cascade	21	144	0.01	0.000116	0.00835	72	94	0.008	Homo sapiens		Post-translational protein phosphorylation	17	109	0.008	4.81e-05	0.00303	1	1	0	Homo sapiens
ERCC6 (CSB) and EHMT2 (G9a) positively regulate rRNA expression	11	48	0.003	0.000126	0.00873	3	4	0	Homo sapiens		Fanconi Anemia Pathway	10	42	0.003	6.34e-05	0.0038	10	13	0.001	Homo sapiens
Interferon gamma signaling	30	250	0.018	0.00015	0.00974	6	15	0.001	Homo sapiens		Activation of gene expression by SREBF (SREBP)	13	70	0.005	6.74e-05	0.00391	42	42	0.004	Homo sapiens
Meiotic recombination	12	58	0.004	0.000162	0.00974	5	9	0.001	Homo sapiens		Synthesis of glycosylphosphatidylinositol (GPI)	9	36	0.003	0.000102	0.00539	6	11	0.001	Homo sapiens
Packaging Of Telomere Ends	9	34	0.002	0.00018	0.0105	2	2	0	Homo sapiens		Chondroitin sulfate/dermatan sulfate metabolism	13	73	0.005	0.000102	0.00539	19	24	0.002	Homo sapiens
Transcriptional regulation of white adipocyte differentiation	17	108	0.008	0.000212	0.0116	14	18	0.002	Homo sapiens		Defective B3GAT3 causes JDSSDHD	7	21	0.002	0.000106	0.0054	1	1	0	Homo sapiens
Amyloid fiber formation	15	88	0.006	0.000215	0.0116	10	33	0.003	Homo sapiens		Heparan sulfate/heparin (HS-GAG) metabolism	14	88	0.006	0.000178	0.0085	24	32	0.003	Homo sapiens
Chromatin organization	30	257	0.018	0.000236	0.0118	76	84	0.007	Homo sapiens		Metabolism of proteins	153	2342	0.167	0.000197	0.0085	258	883	0.075	Homo sapiens
Chromatin modifying enzymes	30	257	0.018	0.000236	0.0118	76	84	0.007	Homo sapiens		A tetrasaccharide linker sequence is required for GAG synthesis	8	31	0.002	0.000198	0.0085	4	4	0	Homo sapiens
Signaling by Interleukins	59	640	0.046	0.000247	0.0121	183	491	0.042	Homo sapiens		Laminin interactions	8	31	0.002	0.000198	0.0085	12	15	0.001	Homo sapiens
Developmental Biology	96	1177	0.084	0.000264	0.0124	227	484	0.041	Homo sapiens		G1/S-Specific Transcription	9	43	0.003	0.000371	0.0148	8	28	0.002	Homo sapiens
B-WICH complex positively regulates rRNA expression	12	62	0.004	0.000295	0.0135	3	3	0	Homo sapiens		Activation of E2F1 target genes at G1/S	9	43	0.003	0.000371	0.0148	8	28	0.002	Homo sapiens
Binding of TCF/LEF:CTNNB1 to target gene promoters	5	10	0.001	0.000306	0.0135	4	4	0	Homo sapiens		Activation of Matrix Metalloproteinases	8	35	0.003	0.00044	0.0171	19	27	0.002	Homo sapiens
ISG15 antiviral mechanism	14	83	0.006	0.000381	0.0164	16	16	0.001	Homo sapiens		MET promotes cell motility	9	45	0.003	0.000512	0.0195	2	12	0.001	Homo sapiens
Oxidative Stress Induced Senescence	17	114	0.008	0.00039	0.0164	15	39	0.003	Homo sapiens		Unfolded Protein Response (UPR)	19	160	0.011	0.000557	0.0206	20	95	0.008	Homo sapiens
NoRC negatively regulates rRNA expression	14	84	0.006	0.000428	0.0175	5	7	0.001	Homo sapiens		Defective B4GALT7 causes EDS, progeroid type	6	21	0.002	0.00073	0.0255	1	1	0	Homo sapiens
Generic Transcription Pathway	113	1454	0.104	0.00045	0.0175	209	726	0.062	Homo sapiens		Defective B3GALT6 causes EDSP2 and SEMDJL1	6	21	0.002	0.00073	0.0255	1	1	0	Homo sapiens
Activation of HOX genes during differentiation	17	116	0.008	0.000473	0.0175	32	43	0.004	Homo sapiens		Metabolism of carbohydrates	36	413	0.03	0.00104	0.0354	65	213	0.018	Homo sapiens
Activation of anterior HOX genes in hindbrain development during early embryogenesis	17	116	0.008	0.000473	0.0175	32	43	0.004	Homo sapiens		Crosslinking of collagen fibrils	6	24	0.002	0.00144	0.0474	13	13	0.001	Homo sapiens
Recruitment and ATM-mediated phosphorylation of repair and signaling proteins at DNA double strand breaks	12	66	0.005	0.00051	0.0189	31	35	0.003	Homo sapiens
Cellular Senescence	24	198	0.014	0.000574	0.0207	34	89	0.008	Homo sapiens
Interleukin-4 and Interleukin-13 signaling	25	211	0.015	0.000614	0.0215	24	46	0.004	Homo sapiens
Estrogen-dependent gene expression	20	153	0.011	0.000653	0.0218	28	66	0.006	Homo sapiens
TP53 Regulates Transcription of Death Receptors and Ligands	6	18	0.001	0.000661	0.0218	4	7	0.001	Homo sapiens
Positive epigenetic regulation of rRNA expression	13	80	0.006	0.00085	0.0272	6	7	0.001	Homo sapiens
RHO GTPases activate PKNs	13	80	0.006	0.00085	0.0272	10	20	0.002	Homo sapiens
Signaling by Nuclear Receptors	26	230	0.016	0.000943	0.0272	33	93	0.008	Homo sapiens
DNA Damage/Telomere Stress Induced Senescence	12	71	0.005	0.000952	0.0272	4	18	0.002	Homo sapiens
RET signaling	9	43	0.003	0.000955	0.0272	24	24	0.002	Homo sapiens
NF-kB activation through FADD/RIP-1 pathway mediated by caspase-8 and -10	5	13	0.001	0.00099	0.0272	5	5	0	Homo sapiens
Meiosis	14	92	0.007	0.00102	0.0272	11	15	0.001	Homo sapiens
Meiotic synapsis	11	62	0.004	0.00104	0.0272	6	6	0.001	Homo sapiens
Toll-like Receptor Cascades	22	183	0.013	0.00106	0.0272	136	180	0.015	Homo sapiens
ESR-mediated signaling	20	160	0.011	0.00111	0.0272	28	72	0.006	Homo sapiens
Negative epigenetic regulation of rRNA expression	14	93	0.007	0.00112	0.0272	9	12	0.001	Homo sapiens
MyD88 dependent cascade initiated on endosome	15	104	0.007	0.00116	0.0272	43	62	0.005	Homo sapiens
Toll Like Receptor 7/8 (TLR7/8) Cascade	15	104	0.007	0.00116	0.0272	43	63	0.005	Homo sapiens
RNA Polymerase I Promoter Clearance	13	83	0.006	0.00118	0.0272	7	9	0.001	Homo sapiens
Signaling by NOTCH1	13	83	0.006	0.00118	0.0272	21	37	0.003	Homo sapiens
RNA Polymerase I Chain Elongation	11	63	0.005	0.00118	0.0272	1	1	0	Homo sapiens
Negative regulators of DDX58/IFIH1 signaling	8	36	0.003	0.00124	0.0286	11	13	0.001	Homo sapiens
DNA Double Strand Break Response	12	74	0.005	0.00134	0.0309	31	44	0.004	Homo sapiens
Condensation of Prophase Chromosomes	10	55	0.004	0.00145	0.032	8	10	0.001	Homo sapiens
DDX58/IFIH1-mediated induction of interferon-alpha/beta	14	96	0.007	0.00151	0.0331	41	46	0.004	Homo sapiens
Toll Like Receptor 9 (TLR9) Cascade	15	108	0.008	0.00166	0.0366	43	66	0.006	Homo sapiens
Epigenetic regulation of gene expression	18	143	0.01	0.00178	0.0374	29	34	0.003	Homo sapiens
OAS antiviral response	5	15	0.001	0.00185	0.0384	9	15	0.001	Homo sapiens
Toll Like Receptor TLR6:TLR2 Cascade	15	110	0.008	0.00198	0.0384	45	65	0.006	Homo sapiens
MyD88:MAL(TIRAP) cascade initiated on plasma membrane	15	110	0.008	0.00198	0.0384	43	63	0.005	Homo sapiens
RUNX1 regulates genes involved in megakaryocyte differentiation and platelet function	12	78	0.006	0.00207	0.0384	22	33	0.003	Homo sapiens
Ub-specific processing proteases	23	206	0.015	0.0021	0.0384	36	40	0.003	Homo sapiens
Signaling by NOTCH1 in Cancer	11	68	0.005	0.00214	0.0384	23	39	0.003	Homo sapiens
Signaling by NOTCH1 PEST Domain Mutants in Cancer	11	68	0.005	0.00214	0.0384	11	21	0.002	Homo sapiens
Constitutive Signaling by NOTCH1 HD+PEST Domain Mutants	11	68	0.005	0.00214	0.0384	11	21	0.002	Homo sapiens
Constitutive Signaling by NOTCH1 PEST Domain Mutants	11	68	0.005	0.00214	0.0384	11	21	0.002	Homo sapiens
Signaling by NOTCH1 HD+PEST Domain Mutants in Cancer	11	68	0.005	0.00214	0.0384	11	21	0.002	Homo sapiens
RNA Polymerase I Transcription	13	89	0.006	0.00215	0.0387	11	14	0.001	Homo sapiens
Reproduction	16	123	0.009	0.00227	0.0409	13	24	0.002	Homo sapiens
RUNX3 regulates NOTCH signaling	5	16	0.001	0.00243	0.0414	7	7	0.001	Homo sapiens
Toll Like Receptor 2 (TLR2) Cascade	15	113	0.008	0.00254	0.0432	47	67	0.006	Homo sapiens
Toll Like Receptor TLR1:TLR2 Cascade	15	113	0.008	0.00254	0.0432	45	65	0.006	Homo sapiens
HDMs demethylate histones	7	32	0.002	0.00269	0.0452	17	17	0.001	Homo sapiens
Activated NOTCH1 Transmits Signal to the Nucleus	7	32	0.002	0.00269	0.0452	13	21	0.002	Homo sapiens
TRAF6 mediated induction of NFkB and MAP kinases upon TLR7/8 or 9 activation	14	103	0.007	0.00283	0.0452	28	47	0.004	Homo sapiens
Pathway name (upregulated, dICP0 HSV-1)	Entities	Entities	Entities	Entities	Entities	Reactions	Reactions	Reactions			Pathway name (downregulated, dICP0 HSV-1)	Entities	Entities	Entities	Entities	Entities	Reactions	Reactions	Reactions
	found	Total	ratio	pValue	FDR	found	total	ratio	Species name			found	Total	ratio	pValue	FDR	found	total	ratio	Species name
Interferon Signaling	48	392	0.028	1.11e-16	1.97e-14	53	66	0.006	Homo sapiens		G0 and Early G1	12	38	0.003	1.11e-16	9.21e-15	19	27	0.002	Homo sapiens
Cytokine Signaling in Immune system	105	1055	0.075	1.11e-16	1.97e-14	340	639	0.054	Homo sapiens		Mitotic G1-G1/S phases	24	173	0.012	1.11e-16	9.21e-15	60	98	0.008	Homo sapiens
Signaling by Interleukins	58	640	0.046	1.11e-16	1.97e-14	252	491	0.042	Homo sapiens		Cell Cycle, Mitotic	45	570	0.041	1.11e-16	9.21e-15	181	322	0.027	Homo sapiens
Immune System	145	2641	0.189	1.11e-16	1.97e-14	621	1493	0.127	Homo sapiens		Cell Cycle	52	682	0.049	1.11e-16	9.21e-15	204	411	0.035	Homo sapiens
Interleukin-10 signaling	27	86	0.006	1.11e-16	1.97e-14	2	15	0.001	Homo sapiens		Cell Cycle Checkpoints	24	279	0.02	1.11e-16	9.21e-15	14	57	0.005	Homo sapiens
Interferon alpha/beta signaling	28	184	0.013	8.88e-16	1.31e-13	19	20	0.002	Homo sapiens		G1/S Transition	17	150	0.011	8.88e-16	6.13e-14	44	61	0.005	Homo sapiens
Interleukin-4 and Interleukin-13 signaling	24	211	0.015	4.39e-11	5.58e-09	12	46	0.004	Homo sapiens		G1/S-Specific Transcription	11	43	0.003	2.56e-14	1.33e-12	28	28	0.002	Homo sapiens
Interferon gamma signaling	24	250	0.018	1.24e-09	1.37e-07	9	15	0.001	Homo sapiens		Activation of E2F1 target genes at G1/S	11	43	0.003	2.56e-14	1.33e-12	28	28	0.002	Homo sapiens
Antiviral mechanism by IFN-stimulated genes	15	94	0.007	2.63e-09	2.58e-07	25	31	0.003	Homo sapiens		Transcription of E2F targets under negative control by p107 (RBL1) and p130 (RBL2) in complex with HDAC1	8	20	0.001	2.9e-12	1.33e-10	8	8	0.001	Homo sapiens
Senescence-Associated Secretory Phenotype (SASP)	12	89	0.006	6.08e-07	5.35e-05	10	22	0.002	Homo sapiens		Resolution of Sister Chromatid Cohesion	13	134	0.01	1.88e-11	7.71e-10	7	8	0.001	Homo sapiens
Negative regulators of DDX58/IFIH1 signaling	8	36	0.003	1.3e-06	0.000104	11	13	0.001	Homo sapiens		DNA Replication	13	141	0.01	3.5e-11	1.3e-09	33	47	0.004	Homo sapiens
ISG15 antiviral mechanism	11	83	0.006	2.11e-06	0.000156	16	16	0.001	Homo sapiens		G2/M Checkpoints	13	154	0.011	1.02e-10	3.47e-09	7	24	0.002	Homo sapiens
DDX58/IFIH1-mediated induction of interferon-alpha/beta	11	96	0.007	8.22e-06	0.00056	40	46	0.004	Homo sapiens		Mitotic Prometaphase	14	207	0.015	3.25e-10	1.04e-08	11	15	0.001	Homo sapiens
RNA Polymerase I Promoter Opening	7	34	0.002	1e-05	0.000586	1	2	0	Homo sapiens		DNA strand elongation	8	38	0.003	4.43e-10	1.07e-08	13	15	0.001	Homo sapiens
HDACs deacetylate histones	9	63	0.005	1e-05	0.000586	4	4	0	Homo sapiens		Unwinding of DNA	6	12	0.001	4.44e-10	1.07e-08	3	4	0	Homo sapiens
DNA methylation	7	36	0.003	1.41e-05	0.000776	7	7	0.001	Homo sapiens		Activation of ATR in response to replication stress	8	39	0.003	5.42e-10	1.25e-08	4	9	0.001	Homo sapiens
OAS antiviral response	5	15	0.001	2e-05	0.00103	9	15	0.001	Homo sapiens		S Phase	13	179	0.013	6.25e-10	1.31e-08	38	54	0.005	Homo sapiens
ERBB2 Activates PTK6 Signaling	5	18	0.001	4.67e-05	0.00207	2	2	0	Homo sapiens		Amplification of signal from unattached kinetochores via a MAD2 inhibitory signal	10	94	0.007	1.88e-09	3.58e-08	4	4	0	Homo sapiens
PRC2 methylates histones and DNA	7	44	0.003	5e-05	0.00207	4	4	0	Homo sapiens		Amplification of signal from the kinetochores	10	94	0.007	1.88e-09	3.58e-08	4	4	0	Homo sapiens
Transcriptional regulation by RUNX1	17	261	0.019	5.15e-05	0.00207	35	132	0.011	Homo sapiens		Mitotic Spindle Checkpoint	10	110	0.008	8.25e-09	1.49e-07	6	7	0.001	Homo sapiens
RUNX1 regulates genes involved in megakaryocyte differentiation and platelet function	9	78	0.006	5.17e-05	0.00207	22	33	0.003	Homo sapiens		Activation of the pre-replicative complex	7	36	0.003	9.73e-09	1.65e-07	8	9	0.001	Homo sapiens
SIRT1 negatively regulates rRNA expression	7	45	0.003	5.73e-05	0.00218	3	5	0	Homo sapiens		DNA Replication Pre-Initiation	9	88	0.006	1.76e-08	2.81e-07	12	21	0.002	Homo sapiens
ERBB2 Regulates Cell Motility	5	19	0.001	6.01e-05	0.00222	2	2	0	Homo sapiens		M Phase	16	390	0.028	1.95e-08	3.12e-07	26	66	0.006	Homo sapiens
ATF4 activates genes	6	32	0.002	7.11e-05	0.00249	3	7	0.001	Homo sapiens		Transcription of E2F targets under negative control by DREAM complex	6	25	0.002	3.37e-08	5.06e-07	8	12	0.001	Homo sapiens
Interleukin-2 family signaling	7	47	0.003	7.5e-05	0.00255	29	58	0.005	Homo sapiens		Mitotic Anaphase	12	208	0.015	3.67e-08	5.14e-07	3	11	0.001	Homo sapiens
ERCC6 (CSB) and EHMT2 (G9a) positively regulate rRNA expression	7	48	0.003	8.53e-05	0.00265	2	4	0	Homo sapiens		Mitotic Metaphase and Anaphase	12	211	0.015	4.28e-08	5.84e-07	3	12	0.001	Homo sapiens
Chemokine receptors bind chemokines	7	48	0.003	8.53e-05	0.00265	5	18	0.002	Homo sapiens		Synthesis of DNA	10	132	0.009	4.49e-08	5.84e-07	21	26	0.002	Homo sapiens
Activated PKN1 stimulates transcription of AR (androgen receptor) regulated genes KLK2 and KLK3	7	49	0.004	9.68e-05	0.00285	8	11	0.001	Homo sapiens		RHO GTPases Activate Formins	10	149	0.011	1.36e-07	1.77e-06	3	27	0.002	Homo sapiens
Packaging Of Telomere Ends	6	34	0.002	9.87e-05	0.00285	2	2	0	Homo sapiens		Separation of Sister Chromatids	11	194	0.014	1.67e-07	2e-06	2	8	0.001	Homo sapiens
Cellular Senescence	14	198	0.014	0.000102	0.00285	21	89	0.008	Homo sapiens		Chromosome Maintenance	8	105	0.008	1.02e-06	1.22e-05	9	27	0.002	Homo sapiens
PI3K events in ERBB2 signaling	5	22	0.002	0.000119	0.00321	4	7	0.001	Homo sapiens		Transcriptional Regulation by E2F6	6	46	0.003	1.16e-06	1.28e-05	10	33	0.003	Homo sapiens
Ub-specific processing proteases	14	206	0.015	0.000153	0.00398	12	40	0.003	Homo sapiens		Nucleosome assembly	6	54	0.004	2.9e-06	3.19e-05	4	4	0	Homo sapiens
PERK regulates gene expression	6	38	0.003	0.00018	0.00467	3	11	0.001	Homo sapiens		Deposition of new CENPA-containing nucleosomes at the centromere	6	54	0.004	2.9e-06	3.19e-05	4	4	0	Homo sapiens
Oxidative Stress Induced Senescence	10	114	0.008	0.000187	0.00469	10	39	0.003	Homo sapiens		Assembly of the pre-replicative complex	6	68	0.005	1.07e-05	0.000107	4	12	0.001	Homo sapiens
Condensation of Prophase Chromosomes	7	55	0.004	0.000195	0.00469	8	10	0.001	Homo sapiens		TP53 Regulates Transcription of Genes Involved in G1 Cell Cycle Arrest	4	20	0.001	1.47e-05	0.000147	5	17	0.001	Homo sapiens
Meiotic recombination	7	58	0.004	0.000269	0.00618	4	9	0.001	Homo sapiens		RHO GTPase Effectors	11	316	0.023	1.75e-05	0.000175	4	107	0.009	Homo sapiens
PI3K events in ERBB4 signaling	4	15	0.001	0.00032	0.00703	2	2	0	Homo sapiens		G2/M DNA replication checkpoint	3	7	0.001	2e-05	0.000196	2	2	0	Homo sapiens
Regulation of IFNA signaling	5	28	0.002	0.000358	0.00788	5	5	0	Homo sapiens		Polo-like kinase mediated events	4	23	0.002	2.53e-05	0.000228	7	15	0.001	Homo sapiens
B-WICH complex positively regulates rRNA expression	7	62	0.004	0.0004	0.00838	1	3	0	Homo sapiens		GLI proteins bind promoters of Hh responsive genes to promote transcription	3	8	0.001	3e-05	0.000261	4	4	0	Homo sapiens
Interleukin-35 Signalling	4	16	0.001	0.000407	0.00839	26	26	0.002	Homo sapiens		HDR through Homologous Recombination (HRR) or Single Strand Annealing (SSA)	7	124	0.009	3.36e-05	0.000302	30	42	0.004	Homo sapiens
Interleukin-20 family signaling	5	29	0.002	0.00042	0.00839	28	56	0.005	Homo sapiens		Homology Directed Repair	7	130	0.009	4.52e-05	0.000407	30	50	0.004	Homo sapiens
RNA Polymerase I Chain Elongation	7	63	0.005	0.000439	0.00877	1	1	0	Homo sapiens		CDC6 association with the ORC:origin complex	3	11	0.001	7.43e-05	0.00067	2	2	0	Homo sapiens
Interleukin-6 family signaling	5	30	0.002	0.000489	0.00888	22	33	0.003	Homo sapiens		Signaling by Rho GTPases	12	447	0.032	8.78e-05	0.000702	5	112	0.01	Homo sapiens
RUNX1 regulates transcription of genes involved in differentiation of HSCs	9	106	0.008	0.000491	0.00888	7	15	0.001	Homo sapiens		Cyclin A/B1/B2 associated events during G2/M transition	4	32	0.002	9.03e-05	0.000722	19	25	0.002	Homo sapiens
Deubiquitination	16	288	0.021	0.000494	0.00888	24	77	0.007	Homo sapiens		TP53 Regulates Transcription of Cell Cycle Genes	5	65	0.005	0.000113	0.000906	6	42	0.004	Homo sapiens
TRAF3-dependent IRF activation pathway	4	17	0.001	0.00051	0.00918	7	9	0.001	Homo sapiens		Resolution of D-loop Structures through Holliday Junction Intermediates	4	36	0.003	0.000141	0.00113	9	9	0.001	Homo sapiens
Formation of the beta-catenin:TCF transactivating complex	7	67	0.005	0.000629	0.0108	2	13	0.001	Homo sapiens		Resolution of D-Loop Structures	4	37	0.003	0.000157	0.00126	10	10	0.001	Homo sapiens
HATs acetylate histones	9	110	0.008	0.000638	0.0108	13	15	0.001	Homo sapiens		Mitotic G2-G2/M phases	8	214	0.015	0.000161	0.00127	42	80	0.007	Homo sapiens
Amyloid fiber formation	8	88	0.006	0.000647	0.011	4	33	0.003	Homo sapiens		HDR through Homologous Recombination (HRR)	5	72	0.005	0.000182	0.00127	16	19	0.002	Homo sapiens
UNC93B1 deficiency - HSE	2	2	0	0.000863	0.0147	1	1	0	Homo sapiens		HDR through Single Strand Annealing (SSA)	4	39	0.003	0.000192	0.00134	4	6	0.001	Homo sapiens
SHC1 events in ERBB4 signaling	4	20	0.001	0.00093	0.0149	4	4	0	Homo sapiens		Orc1 removal from chromatin	5	73	0.005	0.000193	0.00135	1	4	0	Homo sapiens
GRB2 events in ERBB2 signaling	4	20	0.001	0.00093	0.0149	2	4	0	Homo sapiens		DNA Double-Strand Break Repair	7	167	0.012	0.000211	0.00147	30	107	0.009	Homo sapiens
SHC1 events in ERBB2 signaling	5	35	0.003	0.00097	0.0155	4	6	0.001	Homo sapiens		Presynaptic phase of homologous DNA pairing and strand exchange	4	41	0.003	0.000232	0.00162	3	5	0	Homo sapiens
MAPK1/MAPK3 signaling	15	280	0.02	0.00105	0.0158	5	46	0.004	Homo sapiens		Homologous DNA Pairing and Strand Exchange	4	44	0.003	0.000302	0.00212	5	8	0.001	Homo sapiens
Downregulation of ERBB2 signaling	5	36	0.003	0.0011	0.0165	4	14	0.001	Homo sapiens		Processing of DNA double-strand break ends	5	90	0.006	0.000501	0.00301	10	17	0.001	Homo sapiens
Deposition of new CENPA-containing nucleosomes at the centromere	6	54	0.004	0.00112	0.0168	3	4	0	Homo sapiens		Hedgehog 'on' state	5	92	0.007	0.000553	0.00332	26	37	0.003	Homo sapiens
Nucleosome assembly	6	54	0.004	0.00112	0.0168	3	4	0	Homo sapiens		Switching of origins to a post-replicative state	5	92	0.007	0.000553	0.00332	6	9	0.001	Homo sapiens
PI5P, PP2A and IER3 Regulate PI3K/AKT Signaling	9	122	0.009	0.0013	0.0183	3	7	0.001	Homo sapiens		E2F mediated regulation of DNA replication	3	22	0.002	0.000562	0.00337	3	4	0	Homo sapiens
Nonhomologous End-Joining (NHEJ)	6	57	0.004	0.00147	0.0205	4	13	0.001	Homo sapiens		Phosphorylation of proteins involved in the G2/M transition by Cyclin A:Cdc2 complexes	2	5	0	0.000618	0.00371	2	2	0	Homo sapiens
NOD1/2 Signaling Pathway	5	39	0.003	0.00156	0.0218	13	17	0.001	Homo sapiens		Regulation of TP53 Activity through Phosphorylation	5	95	0.007	0.000638	0.00383	4	26	0.002	Homo sapiens
Transcriptional regulation by small RNAs	7	79	0.006	0.00161	0.0225	1	5	0	Homo sapiens		G2/M Transition	7	212	0.015	0.000863	0.00518	40	78	0.007	Homo sapiens
Positive epigenetic regulation of rRNA expression	7	80	0.006	0.00173	0.0225	3	7	0.001	Homo sapiens		DNA Repair	9	349	0.025	0.000927	0.00556	88	309	0.026	Homo sapiens
RHO GTPases activate PKNs	7	80	0.006	0.00173	0.0225	8	20	0.002	Homo sapiens		G2 Phase	2	7	0.001	0.0012	0.00684	2	2	0	Homo sapiens
Negative regulation of the PI3K/AKT network	9	130	0.009	0.002	0.026	3	10	0.001	Homo sapiens		Resolution of D-loop Structures through Synthesis-Dependent Strand Annealing (SDSA)	3	30	0.002	0.00137	0.00684	1	1	0	Homo sapiens
Toll-like Receptor Cascades	11	183	0.013	0.00201	0.0261	88	180	0.015	Homo sapiens		Signaling by Hedgehog	6	168	0.012	0.00137	0.00685	43	82	0.007	Homo sapiens
RNA Polymerase I Promoter Clearance	7	83	0.006	0.00212	0.0267	1	9	0.001	Homo sapiens		Regulation of TP53 Activity	6	178	0.013	0.00183	0.00915	5	98	0.008	Homo sapiens
Meiotic synapsis	6	62	0.004	0.00223	0.0267	4	6	0.001	Homo sapiens		TFAP2A acts as a transcriptional repressor during retinoic acid induced cell differentiation	2	9	0.001	0.00197	0.00983	2	7	0.001	Homo sapiens
NoRC negatively regulates rRNA expression	7	84	0.006	0.00227	0.0272	3	7	0.001	Homo sapiens		Activation of NIMA Kinases NEK9, NEK6, NEK7	2	9	0.001	0.00197	0.00983	1	4	0	Homo sapiens
RAF/MAP kinase cascade	14	273	0.02	0.00227	0.0273	3	39	0.003	Homo sapiens		Hedgehog 'off' state	5	124	0.009	0.00206	0.0103	18	32	0.003	Homo sapiens
Recruitment and ATM-mediated phosphorylation of repair and signaling proteins at DNA double strand breaks	6	66	0.005	0.00303	0.0342	29	35	0.003	Homo sapiens		G2/M DNA damage checkpoint	4	81	0.006	0.00284	0.0142	2	12	0.001	Homo sapiens
RNA Polymerase I Transcription	7	89	0.006	0.00311	0.0342	2	14	0.001	Homo sapiens		Establishment of Sister Chromatid Cohesion	2	13	0.001	0.00403	0.0201	4	4	0	Homo sapiens
Pre-NOTCH Transcription and Translation	7	89	0.006	0.00311	0.0342	3	28	0.002	Homo sapiens		Inhibition of replication initiation of damaged DNA by RB1/E2F1	2	13	0.001	0.00403	0.0201	2	3	0	Homo sapiens
The AIM2 inflammasome	2	4	0	0.00336	0.0369	4	4	0	Homo sapiens		Regulation of mitotic cell cycle	4	90	0.006	0.00412	0.0206	20	38	0.003	Homo sapiens
Activation of anterior HOX genes in hindbrain development during early embryogenesis	8	116	0.008	0.00358	0.0372	31	43	0.004	Homo sapiens		APC/C-mediated degradation of cell cycle proteins	4	90	0.006	0.00412	0.0206	20	38	0.003	Homo sapiens
Activation of HOX genes during differentiation	8	116	0.008	0.00358	0.0372	31	43	0.004	Homo sapiens		Meiosis	4	92	0.007	0.00445	0.0223	5	15	0.001	Homo sapiens
Signaling by NOTCH	13	257	0.018	0.00361	0.0372	30	152	0.013	Homo sapiens		Condensation of Prometaphase Chromosomes	2	15	0.001	0.00531	0.0241	1	4	0	Homo sapiens
Meiosis	7	92	0.007	0.00372	0.0372	8	15	0.001	Homo sapiens		Polymerase switching	2	16	0.001	0.00602	0.0241	4	4	0	Homo sapiens
Nucleotide-binding domain, leucine rich repeat containing receptor (NLR) signaling pathways	6	69	0.005	0.00375	0.0375	19	45	0.004	Homo sapiens		Leading Strand Synthesis	2	16	0.001	0.00602	0.0241	4	4	0	Homo sapiens
Toll Like Receptor 4 (TLR4) Cascade	9	144	0.01	0.0039	0.039	31	94	0.008	Homo sapiens		Polymerase switching on the C-strand of the telomere	2	17	0.001	0.00676	0.027	3	4	0	Homo sapiens
Negative epigenetic regulation of rRNA expression	7	93	0.007	0.00395	0.0395	6	12	0.001	Homo sapiens		Golgi Cisternae Pericentriolar Stack Reorganization	2	17	0.001	0.00676	0.027	1	6	0.001	Homo sapiens
TNFs bind their physiological receptors	4	30	0.002	0.004	0.04	5	13	0.001	Homo sapiens		Apoptotic execution phase	3	54	0.004	0.00705	0.0282	4	57	0.005	Homo sapiens
Peptide ligand-binding receptors	11	202	0.014	0.00421	0.0421	12	74	0.006	Homo sapiens		Transcriptional Regulation by TP53	9	486	0.035	0.00821	0.0328	11	259	0.022	Homo sapiens
DNA Damage/Telomere Stress Induced Senescence	6	71	0.005	0.0043	0.043	1	18	0.002	Homo sapiens		Meiotic recombination	3	58	0.004	0.00856	0.0342	4	9	0.001	Homo sapiens
Trafficking and processing of endosomal TLR	3	16	0.001	0.00495	0.0453	5	7	0.001	Homo sapiens		Activation of SMO	2	20	0.001	0.00923	0.0369	8	9	0.001	Homo sapiens
MAPK family signaling cascades	15	331	0.024	0.00503	0.0453	6	86	0.007	Homo sapiens		Nuclear Envelope Breakdown	3	63	0.005	0.0107	0.0428	6	13	0.001	Homo sapiens
DNA Double Strand Break Response	6	74	0.005	0.00524	0.0471	29	44	0.004	Homo sapiens		Signaling by NOTCH3	3	63	0.005	0.0107	0.0428	3	37	0.003	Homo sapiens
											Depolymerisation of the Nuclear Lamina	2	23	0.002	0.012	0.0474	3	6	0.001	Homo sapiens
											Reproduction	4	123	0.009	0.012	0.0474	5	24	0.002	Homo sapiens
											Cellular Senescence	5	198	0.014	0.0142	0.0474	15	89	0.008	Homo sapiens
											Lagging Strand Synthesis	2	26	0.002	0.0152	0.0474	10	11	0.001	Homo sapiens
											Cdc20:Phospho-APC/C mediated degradation of Cyclin A	3	72	0.005	0.0152	0.0474	3	3	0	Homo sapiens
											APC:Cdc20 mediated degradation of cell cycle proteins prior to satisfation of the cell cycle checkpoint	3	73	0.005	0.0158	0.0474	6	6	0.001	Homo sapiens
