# Supplementary material for: The histone chaperone HIRA promotes the induction of host innate immune defences in response to HSV-1 infection
Source: PLoS Pathog. 2019 Mar 22;15(3):e1007667. doi: 10.1371/journal.ppat.1007667 (PMC6472835; doi:10.1371/journal.ppat.1007667)
Supplement: S2 Table — Reactome (https://reactome.org/) pathway analysis of high confidence transcriptome changes (FDR Q-value ≤ 0.0001, ≥ log2 fold change) identified between untreated (no treatment; nt) HFt shCtrl and shHIRA cells. shHIRA (nt)/shCtrl (nt). (XLSX) [file ppat.1007667.s011.xlsx]

## Sheet: S2 Table
Table S2: shHIRA [nt] / shCtrl [nt]
Pathway name (upregulated)	Entities	Entities	Entities	Entities	Entities	Reactions	Reactions	Reactions			Pathway name (downregulated)	Entities	Entities	Entities	Entities	Entities	Reactions	Reactions	Reactions
	found	Total	ratio	pValue	FDR	found	total	ratio	Species name			found	Total	ratio	pValue	FDR	found	total	ratio	Species name
Developmental Biology	91	1177	0.084	1.27e-09	1.54e-06	246	484	0.041	Homo sapiens		Extracellular matrix organization	7	329	0.024	5.22e-05	0.00987	48	318	0.027	Homo sapiens
Neuronal System	45	436	0.031	1.29e-08	7.78e-06	75	163	0.014	Homo sapiens		Defective B3GALTL causes Peters-plus syndrome (PpS)	3	39	0.003	0.00023	0.0128	1	1	0	Homo sapiens
Generation of second messenger molecules	15	58	0.004	2.31e-08	7.78e-06	4	17	0.001	Homo sapiens		O-glycosylation of TSR domain-containing proteins	3	41	0.003	0.000266	0.0128	2	2	0	Homo sapiens
Translocation of ZAP-70 to Immunological synapse	13	42	0.003	2.58e-08	7.78e-06	4	4	0	Homo sapiens		Collagen formation	4	104	0.007	0.000273	0.0128	25	77	0.007	Homo sapiens
Phosphorylation of CD3 and TCR zeta chains	13	45	0.003	5.67e-08	1.14e-05	5	7	0.001	Homo sapiens		RUNX1 regulates transcription of genes involved in WNT signaling	2	9	0.001	0.000351	0.013	2	4	0	Homo sapiens
PD-1 signaling	13	45	0.003	5.67e-08	1.14e-05	1	4	0	Homo sapiens		O-linked glycosylation	4	133	0.01	0.000687	0.0213	4	26	0.002	Homo sapiens
Transmission across Chemical Synapses	31	290	0.021	1.22e-06	0.00021	58	110	0.009	Homo sapiens		Degradation of the extracellular matrix	4	148	0.011	0.00102	0.0215	21	105	0.009	Homo sapiens
NOTCH3 Intracellular Domain Regulates Transcription	10	36	0.003	2.7e-06	0.000407	10	22	0.002	Homo sapiens		Constitutive Signaling by NOTCH1 HD Domain Mutants	2	16	0.001	0.00109	0.0215	3	6	0.001	Homo sapiens
MHC class II antigen presentation	19	148	0.011	1.26e-05	0.00153	25	26	0.002	Homo sapiens		Signaling by NOTCH1 HD Domain Mutants in Cancer	2	16	0.001	0.00109	0.0215	3	6	0.001	Homo sapiens
Costimulation by the CD28 family	15	97	0.007	1.26e-05	0.00153	6	34	0.003	Homo sapiens		Collagen degradation	3	69	0.005	0.00119	0.0215	9	34	0.003	Homo sapiens
Axon guidance	44	583	0.042	5.69e-05	0.0062	137	297	0.025	Homo sapiens		Collagen biosynthesis and modifying enzymes	3	76	0.005	0.00157	0.0236	21	51	0.004	Homo sapiens
Signaling by NOTCH3	11	63	0.005	6.2e-05	0.0062	13	37	0.003	Homo sapiens		Diseases associated with O-glycosylation of proteins	3	76	0.005	0.00157	0.0236	1	9	0.001	Homo sapiens
Transcriptional regulation of pluripotent stem cells	10	57	0.004	0.000127	0.0118	29	35	0.003	Homo sapiens		PPARA activates gene expression	4	174	0.012	0.00184	0.0249	2	41	0.003	Homo sapiens
Nuclear Receptor transcription pathway	12	84	0.006	0.000188	0.0162	1	1	0	Homo sapiens		Regulation of lipid metabolism by Peroxisome proliferator-activated receptor alpha (PPARalpha)	4	176	0.013	0.00192	0.0249	2	44	0.004	Homo sapiens
POU5F1 (OCT4), SOX2, NANOG activate genes related to proliferation	6	21	0.002	0.000233	0.0187	16	16	0.001	Homo sapiens		NOTCH2 Activation and Transmission of Signal to the Nucleus	2	23	0.002	0.00223	0.0268	3	11	0.001	Homo sapiens
Neurotransmitter receptors and postsynaptic signal transmission	18	173	0.012	0.000283	0.0212	33	58	0.005	Homo sapiens		NOTCH3 Activation and Transmission of Signal to the Nucleus	2	28	0.002	0.00327	0.036	3	15	0.001	Homo sapiens
Rho GTPase cycle	16	144	0.01	0.0003	0.0213	5	5	0	Homo sapiens		Interleukin-4 and Interleukin-13 signaling	4	211	0.015	0.00367	0.0404	2	46	0.004	Homo sapiens
TCR signaling	16	146	0.01	0.000348	0.0233	17	52	0.004	Homo sapiens		Activated NOTCH1 Transmits Signal to the Nucleus	2	32	0.002	0.00424	0.0424	4	21	0.002	Homo sapiens
EPHA-mediated growth cone collapse	7	33	0.002	0.00043	0.027	4	4	0	Homo sapiens		Activation of Matrix Metalloproteinases	2	35	0.003	0.00505	0.0454	6	27	0.002	Homo sapiens
Downstream TCR signaling	14	124	0.009	0.0006	0.036	4	24	0.002	Homo sapiens
NOTCH4 Intracellular Domain Regulates Transcription	6	26	0.002	0.000712	0.0406	3	9	0.001	Homo sapiens
POU5F1 (OCT4), SOX2, NANOG repress genes related to differentiation	4	10	0.001	0.000768	0.0422	7	7	0.001	Homo sapiens
Muscle contraction	21	240	0.017	0.000864	0.0437	17	39	0.003	Homo sapiens
Cardiac conduction	17	175	0.013	0.000873	0.0437	11	26	0.002	Homo sapiens
