# Supplementary material for: The histone chaperone HIRA promotes the induction of host innate immune defences in response to HSV-1 infection
Source: PLoS Pathog. 2019 Mar 22;15(3):e1007667. doi: 10.1371/journal.ppat.1007667 (PMC6472835; doi:10.1371/journal.ppat.1007667)
Supplement: S3 Table — Reactome (https://reactome.org/) pathway analysis of high confidence transcriptome changes (FDR Q-value ≤ 0.0001, ≥ log2 fold change) identified following IFN-β (IFNb; 100 IU/ml) or HSV-1 (WT or ΔICP0 HSV-1, annotated WT and dICP0 HSV-1; MOI 1 PFU/cell) treatment of HFt shHIRA cells. shHIRA (t)/shCtrl (nt). (XLSX) [file ppat.1007667.s012.xlsx]

## Sheet: S3 Table
Table S3: shHIRA [t] / shCtrl [nt]
Pathway name (upregulated, IFNb)	Entities	Entities	Entities	Entities	Entities	Reactions	Reactions	Reactions			Pathway name (downregulated, IFNb)	Entities	Entities	Entities	Entities	Entities	Reactions	Reactions	Reactions
	found	Total	ratio	pValue	FDR	found	total	ratio	Species name			found	Total	ratio	pValue	FDR	found	total	ratio	Species name
Interferon Signaling	46	392	0.028	1.92e-09	2.38e-06	29	66	0.006	Homo sapiens
Generation of second messenger molecules	15	58	0.004	6.16e-08	2.54e-05	5	17	0.001	Homo sapiens
Translocation of ZAP-70 to Immunological synapse	13	42	0.003	6.17e-08	2.54e-05	4	4	0	Homo sapiens
Neuronal System	45	436	0.031	1.16e-07	2.77e-05	84	163	0.014	Homo sapiens
Phosphorylation of CD3 and TCR zeta chains	13	45	0.003	1.35e-07	2.77e-05	5	7	0.001	Homo sapiens
PD-1 signaling	13	45	0.003	1.35e-07	2.77e-05	1	4	0	Homo sapiens
Developmental Biology	86	1177	0.084	1.3e-06	0.00023	242	484	0.041	Homo sapiens
Cytokine Signaling in Immune system	79	1055	0.075	1.51e-06	0.000232	107	639	0.054	Homo sapiens
NOTCH3 Intracellular Domain Regulates Transcription	10	36	0.003	5.23e-06	0.000716	10	22	0.002	Homo sapiens
Interferon gamma signaling	28	250	0.018	6.9e-06	0.000848	2	15	0.001	Homo sapiens
MHC class II antigen presentation	20	148	0.011	1.07e-05	0.0012	25	26	0.002	Homo sapiens
Transmission across Chemical Synapses	30	290	0.021	1.47e-05	0.00151	57	110	0.009	Homo sapiens
Interferon alpha/beta signaling	21	184	0.013	7.32e-05	0.00695	2	20	0.002	Homo sapiens
Costimulation by the CD28 family	14	97	0.007	0.000112	0.00985	5	34	0.003	Homo sapiens
Signaling by NOTCH3	11	63	0.005	0.00012	0.00985	13	37	0.003	Homo sapiens
NOTCH4 Intracellular Domain Regulates Transcription	7	26	0.002	0.000163	0.0126	4	9	0.001	Homo sapiens
Transcriptional regulation of pluripotent stem cells	10	57	0.004	0.000233	0.016	29	35	0.003	Homo sapiens
Rho GTPase cycle	17	144	0.01	0.000236	0.016	5	5	0	Homo sapiens
Antiviral mechanism by IFN-stimulated genes	13	94	0.007	0.000291	0.0189	25	31	0.003	Homo sapiens
POU5F1 (OCT4), SOX2, NANOG activate genes related to proliferation	6	21	0.002	0.000349	0.0213	16	16	0.001	Homo sapiens
Nuclear Receptor transcription pathway	12	84	0.006	0.00037	0.0215	1	1	0	Homo sapiens
OAS antiviral response	5	15	0.001	0.000546	0.0306	9	15	0.001	Homo sapiens
EPHA-mediated growth cone collapse	7	33	0.002	0.00067	0.0355	4	4	0	Homo sapiens
TCR signaling	16	146	0.01	0.000778	0.0397	18	52	0.004	Homo sapiens
POU5F1 (OCT4), SOX2, NANOG repress genes related to differentiation	4	10	0.001	0.00102	0.0497	7	7	0.001	Homo sapiens
Pathway name (upregulated, WT HSV-1)	Entities	Entities	Entities	Entities	Entities	Reactions	Reactions	Reactions			Pathway name (downregulated, WT HSV-1)	Entities	Entities	Entities	Entities	Entities	Reactions	Reactions	Reactions
	found	Total	ratio	pValue	FDR	found	total	ratio	Species name			found	Total	ratio	pValue	FDR	found	total	ratio	Species name
Activation of anterior HOX genes in hindbrain development during early embryogenesis	37	116	0.008	4.94e-11	3.9e-08	39	43	0.004	Homo sapiens		Degradation of the extracellular matrix	63	148	0.011	1.11e-16	6.13e-14	95	105	0.009	Homo sapiens
Activation of HOX genes during differentiation	37	116	0.008	4.94e-11	3.9e-08	39	43	0.004	Homo sapiens		Extracellular matrix organization	141	329	0.024	1.11e-16	6.13e-14	284	318	0.027	Homo sapiens
Cell Cycle	104	682	0.049	5.37e-08	2.82e-05	282	411	0.035	Homo sapiens		Collagen formation	51	104	0.007	1.11e-16	6.13e-14	63	77	0.007	Homo sapiens
Cell Cycle, Mitotic	89	570	0.041	1.92e-07	7.55e-05	228	322	0.027	Homo sapiens		ECM proteoglycans	41	79	0.006	4.44e-16	1.84e-13	22	23	0.002	Homo sapiens
Neuronal System	72	436	0.031	4.06e-07	9.73e-05	101	163	0.014	Homo sapiens		Elastic fibre formation	31	46	0.003	2e-15	6.61e-13	16	17	0.001	Homo sapiens
G1/S-Specific Transcription	17	43	0.003	4.64e-07	9.73e-05	17	28	0.002	Homo sapiens		Non-integrin membrane-ECM interactions	35	61	0.004	3.66e-15	1.01e-12	20	22	0.002	Homo sapiens
Activation of E2F1 target genes at G1/S	17	43	0.003	4.64e-07	9.73e-05	17	28	0.002	Homo sapiens		Assembly of collagen fibrils and other multimeric structures	36	67	0.005	1.02e-14	2.41e-12	24	26	0.002	Homo sapiens
Gene expression (Transcription)	213	1751	0.125	4.94e-07	9.73e-05	333	898	0.076	Homo sapiens		Regulation of Insulin-like Growth Factor (IGF) transport and uptake by Insulin-like Growth Factor Binding Proteins (IGFBPs)	50	127	0.009	1.31e-14	2.71e-12	13	14	0.001	Homo sapiens
Activation of ATR in response to replication stress	15	39	0.003	2.99e-06	0.000523	7	9	0.001	Homo sapiens		Collagen degradation	36	69	0.005	2.4e-14	4.41e-12	32	34	0.003	Homo sapiens
Transmission across Chemical Synapses	51	290	0.021	3.75e-06	0.000588	67	110	0.009	Homo sapiens		Integrin cell surface interactions	40	86	0.006	3.44e-14	5.68e-12	48	54	0.005	Homo sapiens
Developmental Biology	149	1177	0.084	4.52e-06	0.000646	294	484	0.041	Homo sapiens		Interleukin-4 and Interleukin-13 signaling	66	211	0.015	3.8e-14	5.7e-12	40	46	0.004	Homo sapiens
Activation of the pre-replicative complex	14	36	0.003	5.58e-06	0.000676	9	9	0.001	Homo sapiens		Post-translational protein phosphorylation	45	109	0.008	5.46e-14	7.54e-12	1	1	0	Homo sapiens
Translocation of ZAP-70 to Immunological synapse	15	42	0.003	7.15e-06	0.000761	4	4	0	Homo sapiens		Platelet activation, signaling and aggregation	80	293	0.021	8.95e-14	1.14e-11	83	114	0.01	Homo sapiens
Mitotic G1-G1/S phases	35	173	0.012	7.43e-06	0.000761	68	98	0.008	Homo sapiens		Collagen biosynthesis and modifying enzymes	36	76	0.005	3.84e-13	4.32e-11	39	51	0.004	Homo sapiens
RNA Polymerase II Transcription	190	1593	0.114	7.76e-06	0.000761	253	787	0.067	Homo sapiens		Neutrophil degranulation	109	480	0.034	3.92e-13	4.32e-11	10	10	0.001	Homo sapiens
Phosphorylation of CD3 and TCR zeta chains	15	45	0.003	1.58e-05	0.00138	6	7	0.001	Homo sapiens		Platelet degranulation	48	137	0.01	2.58e-12	2.66e-10	8	11	0.001	Homo sapiens
PD-1 signaling	15	45	0.003	1.58e-05	0.00138	2	4	0	Homo sapiens		Molecules associated with elastic fibres	24	38	0.003	1.07e-11	1.03e-09	10	10	0.001	Homo sapiens
Generation of second messenger molecules	16	58	0.004	7.77e-05	0.00645	4	17	0.001	Homo sapiens		Hemostasis	153	812	0.058	1.25e-11	1.15e-09	190	327	0.028	Homo sapiens
Telomere Maintenance	19	78	0.006	8.86e-05	0.00691	14	23	0.002	Homo sapiens		Response to elevated platelet cytosolic Ca2+	48	144	0.01	1.39e-11	1.21e-09	8	14	0.001	Homo sapiens
G1/S Transition	29	150	0.011	9.4e-05	0.00705	36	61	0.005	Homo sapiens		Glycosaminoglycan metabolism	54	182	0.013	5.33e-11	4.37e-09	75	82	0.007	Homo sapiens
Generic Transcription Pathway	169	1454	0.104	0.0001	0.00707	195	726	0.062	Homo sapiens		MET activates PTK2 signaling	21	32	0.002	1.03e-10	8.02e-09	5	5	0	Homo sapiens
MHC class II antigen presentation	28	148	0.011	0.000174	0.0118	25	26	0.002	Homo sapiens		Syndecan interactions	19	29	0.002	8.04e-10	6.03e-08	13	15	0.001	Homo sapiens
PRC2 methylates histones and DNA	13	44	0.003	0.000184	0.012	4	4	0	Homo sapiens		Signaling by Interleukins	121	640	0.046	1.69e-09	1.22e-07	296	491	0.042	Homo sapiens
EPHA-mediated growth cone collapse	11	33	0.002	0.000206	0.0129	4	4	0	Homo sapiens		Laminin interactions	19	31	0.002	2.34e-09	1.62e-07	15	15	0.001	Homo sapiens
Chromosome Maintenance	22	105	0.008	0.000215	0.0129	18	27	0.002	Homo sapiens		Collagen chain trimerization	22	44	0.003	5.2e-09	3.43e-07	16	28	0.002	Homo sapiens
rRNA modification in the nucleus and cytosol	17	71	0.005	0.000247	0.0137	5	8	0.001	Homo sapiens		MET promotes cell motility	22	45	0.003	7.72e-09	4.86e-07	12	12	0.001	Homo sapiens
Meiotic recombination	15	58	0.004	0.000253	0.0137	5	9	0.001	Homo sapiens		Immune System	364	2641	0.189	5.76e-08	3.52e-06	820	1493	0.127	Homo sapiens
Oxidative Stress Induced Senescence	23	114	0.008	0.000265	0.0138	24	39	0.003	Homo sapiens		Smooth Muscle Contraction	19	39	0.003	8.32e-08	4.91e-06	7	9	0.001	Homo sapiens
Transcriptional regulation by small RNAs	18	79	0.006	0.000297	0.0146	2	5	0	Homo sapiens		Signaling by PDGF	25	69	0.005	2.29e-07	1.3e-05	28	28	0.002	Homo sapiens
Homology Directed Repair	25	130	0.009	0.000298	0.0146	36	50	0.004	Homo sapiens		Axon guidance	104	583	0.042	3.76e-07	2.01e-05	212	297	0.025	Homo sapiens
Signaling by Rho GTPases	62	447	0.032	0.000349	0.0162	44	112	0.01	Homo sapiens		Signaling by Receptor Tyrosine Kinases	95	518	0.037	3.79e-07	2.01e-05	452	631	0.054	Homo sapiens
HDR through Homologous Recombination (HRR) or Single Strand Annealing (SSA)	24	124	0.009	0.000356	0.0162	33	42	0.004	Homo sapiens		Unfolded Protein Response (UPR)	41	160	0.011	4.87e-07	2.48e-05	29	95	0.008	Homo sapiens
Cell Cycle Checkpoints	43	279	0.02	0.00036	0.0162	30	57	0.005	Homo sapiens		Chondroitin sulfate/dermatan sulfate metabolism	25	73	0.005	6.28e-07	3.14e-05	24	24	0.002	Homo sapiens
G2/M Checkpoints	27	154	0.011	0.000703	0.0302	16	24	0.002	Homo sapiens		Diseases associated with glycosaminoglycan metabolism	21	54	0.004	6.84e-07	3.27e-05	26	29	0.002	Homo sapiens
SIRT1 negatively regulates rRNA expression	12	45	0.003	0.00078	0.0327	4	5	0	Homo sapiens		O-linked glycosylation	36	133	0.01	6.97e-07	3.27e-05	26	26	0.002	Homo sapiens
Major pathway of rRNA processing in the nucleolus and cytosol	31	189	0.014	0.000867	0.0346	7	7	0.001	Homo sapiens		XBP1(S) activates chaperone genes	31	106	0.008	8.53e-07	4e-05	16	48	0.004	Homo sapiens
Signaling by activated point mutants of FGFR3	7	17	0.001	0.000871	0.0346	6	6	0.001	Homo sapiens		Semaphorin interactions	24	70	0.005	1.02e-06	4.5e-05	36	40	0.003	Homo sapiens
Muscle contraction	37	240	0.017	0.000888	0.0346	27	39	0.003	Homo sapiens		IRE1alpha activates chaperones	31	110	0.008	1.8e-06	7.75e-05	16	54	0.005	Homo sapiens
rRNA processing in the nucleus and cytosol	33	207	0.015	0.00096	0.0361	12	15	0.001	Homo sapiens		Diseases of glycosylation	45	194	0.014	1.91e-06	8.02e-05	42	77	0.007	Homo sapiens
Metabolism of RNA	95	782	0.056	0.000976	0.0361	102	187	0.016	Homo sapiens		Cytokine Signaling in Immune system	161	1055	0.075	3.56e-06	0.000146	374	639	0.054	Homo sapiens
RNA Polymerase I Promoter Opening	10	34	0.002	0.00101	0.0365	1	2	0	Homo sapiens		Signaling by MET	26	87	0.006	4.33e-06	0.000173	44	49	0.004	Homo sapiens
Transport of Mature mRNA derived from an Intron-Containing Transcript	17	81	0.006	0.00105	0.0366	4	4	0	Homo sapiens		Defective B3GALTL causes Peters-plus syndrome (PpS)	16	39	0.003	7.28e-06	0.000284	1	1	0	Homo sapiens
G2/M DNA damage checkpoint	17	81	0.006	0.00105	0.0366	9	12	0.001	Homo sapiens		Antigen Presentation: Folding, assembly and peptide loading of class I MHC	28	102	0.007	8.92e-06	0.000339	15	16	0.001	Homo sapiens
DNA Double-Strand Break Repair	28	167	0.012	0.00109	0.0372	69	107	0.009	Homo sapiens		O-glycosylation of TSR domain-containing proteins	16	41	0.003	1.33e-05	0.000494	2	2	0	Homo sapiens
B-WICH complex positively regulates rRNA expression	14	62	0.004	0.00144	0.0476	3	3	0	Homo sapiens		Endosomal/Vacuolar pathway	24	82	0.006	1.39e-05	0.000499	4	4	0	Homo sapiens
DNA methylation	10	36	0.003	0.00154	0.0493	7	7	0.001	Homo sapiens		Crosslinking of collagen fibrils	12	24	0.002	1.5e-05	0.000529	13	13	0.001	Homo sapiens
NOTCH3 Intracellular Domain Regulates Transcription	10	36	0.003	0.00154	0.0493	10	22	0.002	Homo sapiens		Heparan sulfate/heparin (HS-GAG) metabolism	25	88	0.006	1.51e-05	0.000529	31	32	0.003	Homo sapiens
											The activation of arylsulfatases	10	17	0.001	2e-05	0.00067	2	2	0	Homo sapiens
											Rho GTPase cycle	34	144	0.01	2.31e-05	0.000763	5	5	0	Homo sapiens
											Interleukin-10 signaling	24	86	0.006	3e-05	0.000965	11	15	0.001	Homo sapiens
											Activation of Matrix Metalloproteinases	14	35	0.003	3.47e-05	0.00111	23	27	0.002	Homo sapiens
											Antigen processing-Cross presentation	40	186	0.013	3.67e-05	0.00114	21	23	0.002	Homo sapiens
											Cell junction organization	25	94	0.007	4.33e-05	0.00134	20	37	0.003	Homo sapiens
											Cell-extracellular matrix interactions	10	19	0.001	5e-05	0.00149	9	10	0.001	Homo sapiens
											Cell-Cell communication	31	133	0.01	6.53e-05	0.00196	40	60	0.005	Homo sapiens
											Diseases associated with O-glycosylation of proteins	21	76	0.005	0.000102	0.00296	8	9	0.001	Homo sapiens
											Defective B3GALT6 causes EDSP2 and SEMDJL1	10	21	0.002	0.000112	0.00324	1	1	0	Homo sapiens
											Dissolution of Fibrin Clot	8	14	0.001	0.00016	0.00446	10	19	0.002	Homo sapiens
											A tetrasaccharide linker sequence is required for GAG synthesis	12	31	0.002	0.000165	0.00446	4	4	0	Homo sapiens
											Keratan sulfate/keratin metabolism	16	52	0.004	0.000205	0.00535	15	15	0.001	Homo sapiens
											Glycosphingolipid metabolism	22	86	0.006	0.000206	0.00535	17	32	0.003	Homo sapiens
											Anchoring fibril formation	8	15	0.001	0.000252	0.00654	4	4	0	Homo sapiens
											ER-Phagosome pathway	34	164	0.012	0.000261	0.00654	9	10	0.001	Homo sapiens
											NCAM1 interactions	14	44	0.003	0.00036	0.00898	4	10	0.001	Homo sapiens
											Defective B3GAT3 causes JDSSDHD	9	21	0.002	0.000515	0.0124	1	1	0	Homo sapiens
											Defective B4GALT7 causes EDS, progeroid type	9	21	0.002	0.000515	0.0124	1	1	0	Homo sapiens
											Dermatan sulfate biosynthesis	7	13	0.001	0.000573	0.0136	4	4	0	Homo sapiens
											Basigin interactions	10	26	0.002	0.000591	0.0136	6	10	0.001	Homo sapiens
											Metabolism of carbohydrates	67	413	0.03	0.000593	0.0136	100	213	0.018	Homo sapiens
											YAP1- and WWTR1 (TAZ)-stimulated gene expression	8	18	0.001	0.000823	0.0189	9	9	0.001	Homo sapiens
											RUNX2 regulates genes involved in cell migration	7	14	0.001	0.00088	0.0198	7	7	0.001	Homo sapiens
											Post-translational protein modification	209	1591	0.114	0.0009	0.0198	158	521	0.044	Homo sapiens
											G alpha (12/13) signalling events	20	84	0.006	0.00093	0.0204	9	11	0.001	Homo sapiens
											HS-GAG degradation	13	44	0.003	0.00111	0.0245	13	14	0.001	Homo sapiens
											Innate Immune System	174	1302	0.093	0.00122	0.0255	307	651	0.055	Homo sapiens
											Type I hemidesmosome assembly	6	11	0.001	0.00131	0.0275	6	6	0.001	Homo sapiens
											Sema4D in semaphorin signaling	10	30	0.002	0.0017	0.034	12	12	0.001	Homo sapiens
											Interleukin-6 family signaling	10	30	0.002	0.0017	0.034	28	33	0.003	Homo sapiens
											Chondroitin sulfate biosynthesis	9	25	0.002	0.00171	0.0341	7	7	0.001	Homo sapiens
											PI5P, PP2A and IER3 Regulate PI3K/AKT Signaling	25	122	0.009	0.00185	0.0355	5	7	0.001	Homo sapiens
											Defective EXT1 causes exostoses 1, TRPS2 and CHDS	7	16	0.001	0.00187	0.0355	4	4	0	Homo sapiens
											Defective EXT2 causes exostoses 2	7	16	0.001	0.00187	0.0355	4	4	0	Homo sapiens
											L1CAM interactions	26	130	0.009	0.00211	0.04	44	54	0.005	Homo sapiens
											Negative regulation of the PI3K/AKT network	26	130	0.009	0.00211	0.04	7	10	0.001	Homo sapiens
											Keratan sulfate biosynthesis	11	37	0.003	0.00247	0.047	9	9	0.001	Homo sapiens
											IL-6-type cytokine receptor ligand interactions	7	17	0.001	0.00261	0.048	13	14	0.001	Homo sapiens
											Muscle contraction	41	240	0.017	0.00266	0.048	30	39	0.003	Homo sapiens
											Adrenaline,noradrenaline inhibits insulin secretion	10	32	0.002	0.00269	0.0484	6	6	0.001	Homo sapiens
Pathway name (upregulated, dICP0 HSV-1)	Entities	Entities	Entities	Entities	Entities	Reactions	Reactions	Reactions			Pathway name (downregulated, dICP0 HSV-1)	Entities	Entities	Entities	Entities	Entities	Reactions	Reactions	Reactions
	found	Total	ratio	pValue	FDR	found	total	ratio	Species name			found	Total	ratio	pValue	FDR	found	total	ratio	Species name
Activation of anterior HOX genes in hindbrain development during early embryogenesis	31	116	0.008	3.4e-11	2.45e-08	38	43	0.004	Homo sapiens		Elastic fibre formation	25	46	0.003	1.11e-16	2.41e-14	16	17	0.001	Homo sapiens
Activation of HOX genes during differentiation	31	116	0.008	3.4e-11	2.45e-08	38	43	0.004	Homo sapiens		Degradation of the extracellular matrix	49	148	0.011	1.11e-16	2.41e-14	90	105	0.009	Homo sapiens
Developmental Biology	123	1177	0.084	1.44e-08	6.79e-06	255	484	0.041	Homo sapiens		Collagen degradation	29	69	0.005	1.11e-16	2.41e-14	28	34	0.003	Homo sapiens
Neuronal System	60	436	0.031	1.88e-08	6.79e-06	100	163	0.014	Homo sapiens		Extracellular matrix organization	104	329	0.024	1.11e-16	2.41e-14	260	318	0.027	Homo sapiens
Cytokine Signaling in Immune system	109	1055	0.075	1.87e-07	5.4e-05	191	639	0.054	Homo sapiens		Collagen formation	39	104	0.007	1.11e-16	2.41e-14	58	77	0.007	Homo sapiens
PD-1 signaling	14	45	0.003	1.45e-06	0.00035	2	4	0	Homo sapiens		Regulation of Insulin-like Growth Factor (IGF) transport and uptake by Insulin-like Growth Factor Binding Proteins (IGFBPs)	36	127	0.009	7.77e-16	1.41e-13	13	14	0.001	Homo sapiens
Transmission across Chemical Synapses	41	290	0.021	1.79e-06	0.00037	65	110	0.009	Homo sapiens		Assembly of collagen fibrils and other multimeric structures	27	67	0.005	9.99e-16	1.55e-13	22	26	0.002	Homo sapiens
Interleukin-10 signaling	19	86	0.006	3.3e-06	0.000577	10	15	0.001	Homo sapiens		Collagen biosynthesis and modifying enzymes	28	76	0.005	2.55e-15	3.47e-13	36	51	0.004	Homo sapiens
Translocation of ZAP-70 to Immunological synapse	13	42	0.003	3.61e-06	0.000577	4	4	0	Homo sapiens		Molecules associated with elastic fibres	21	38	0.003	3.77e-15	4.57e-13	10	10	0.001	Homo sapiens
Meiotic recombination	15	58	0.004	5.69e-06	0.000745	5	9	0.001	Homo sapiens		ECM proteoglycans	28	79	0.006	6.44e-15	6.95e-13	18	23	0.002	Homo sapiens
Phosphorylation of CD3 and TCR zeta chains	13	45	0.003	7.47e-06	0.000897	5	7	0.001	Homo sapiens		Post-translational protein phosphorylation	32	109	0.008	1.27e-14	1.25e-12	1	1	0	Homo sapiens
Interferon Signaling	47	392	0.028	2.3e-05	0.00251	35	66	0.006	Homo sapiens		Integrin cell surface interactions	26	86	0.006	2.03e-12	1.82e-10	44	54	0.005	Homo sapiens
Generation of second messenger molecules	14	58	0.004	2.44e-05	0.00251	3	17	0.001	Homo sapiens		Non-integrin membrane-ECM interactions	22	61	0.004	3.64e-12	3.02e-10	16	22	0.002	Homo sapiens
PRC2 methylates histones and DNA	12	44	0.003	2.88e-05	0.00277	4	4	0	Homo sapiens		MET activates PTK2 signaling	16	32	0.002	3.02e-11	2.33e-09	5	5	0	Homo sapiens
Senescence-Associated Secretory Phenotype (SASP)	17	89	0.006	6.38e-05	0.00574	14	22	0.002	Homo sapiens		Platelet activation, signaling and aggregation	46	293	0.021	8.57e-11	6.17e-09	72	114	0.01	Homo sapiens
RNA Polymerase I Promoter Opening	10	34	0.002	7.12e-05	0.00605	1	2	0	Homo sapiens		Hemostasis	88	812	0.058	1.09e-10	7.43e-09	142	327	0.028	Homo sapiens
MHC class II antigen presentation	23	148	0.011	8.36e-05	0.00669	25	26	0.002	Homo sapiens		Collagen chain trimerization	17	44	0.003	3.65e-10	2.34e-08	13	28	0.002	Homo sapiens
G1/S-Specific Transcription	11	43	0.003	0.000107	0.00734	12	28	0.002	Homo sapiens		Platelet degranulation	28	137	0.01	1.95e-09	1.17e-07	7	11	0.001	Homo sapiens
Activation of E2F1 target genes at G1/S	11	43	0.003	0.000107	0.00734	12	28	0.002	Homo sapiens		MET promotes cell motility	16	45	0.003	3.81e-09	2.17e-07	12	12	0.001	Homo sapiens
DNA methylation	10	36	0.003	0.000113	0.00734	7	7	0.001	Homo sapiens		Response to elevated platelet cytosolic Ca2+	28	144	0.01	5.61e-09	3.03e-07	7	14	0.001	Homo sapiens
NOTCH3 Intracellular Domain Regulates Transcription	10	36	0.003	0.000113	0.00734	10	22	0.002	Homo sapiens		Syndecan interactions	13	29	0.002	7.61e-09	3.88e-07	10	15	0.001	Homo sapiens
Muscle contraction	31	240	0.017	0.000157	0.00948	26	39	0.003	Homo sapiens		Neutrophil degranulation	57	480	0.034	1.3e-08	6.37e-07	10	10	0.001	Homo sapiens
SIRT1 negatively regulates rRNA expression	11	45	0.003	0.000158	0.00948	4	5	0	Homo sapiens		Laminin interactions	12	31	0.002	1.36e-07	6.4e-06	14	15	0.001	Homo sapiens
Interleukin-4 and Interleukin-13 signaling	28	211	0.015	0.00021	0.012	9	46	0.004	Homo sapiens		Smooth Muscle Contraction	13	39	0.003	2.24e-07	1.01e-05	7	9	0.001	Homo sapiens
Homology Directed Repair	20	130	0.009	0.000268	0.0147	35	50	0.004	Homo sapiens		Activation of Matrix Metalloproteinases	12	35	0.003	4.85e-07	2.08e-05	23	27	0.002	Homo sapiens
EPHA-mediated growth cone collapse	9	33	0.002	0.00028	0.0148	4	4	0	Homo sapiens		Diseases associated with glycosaminoglycan metabolism	14	54	0.004	1.48e-06	6.07e-05	25	29	0.002	Homo sapiens
Transcriptional regulation of pluripotent stem cells	12	57	0.004	0.000313	0.0159	31	35	0.003	Homo sapiens		Crosslinking of collagen fibrils	9	24	0.002	6.38e-06	0.000255	13	13	0.001	Homo sapiens
Packaging Of Telomere Ends	9	34	0.002	0.000347	0.017	2	2	0	Homo sapiens		Chondroitin sulfate/dermatan sulfate metabolism	15	73	0.005	1.01e-05	0.000383	20	24	0.002	Homo sapiens
Antiviral mechanism by IFN-stimulated genes	16	94	0.007	0.000367	0.0176	25	31	0.003	Homo sapiens		Glycosaminoglycan metabolism	25	182	0.013	1.66e-05	0.000615	59	82	0.007	Homo sapiens
HDR through Homologous Recombination (HRR) or Single Strand Annealing (SSA)	19	124	0.009	0.000396	0.0182	32	42	0.004	Homo sapiens		Defective B3GALT6 causes EDSP2 and SEMDJL1	8	21	0.002	1.86e-05	0.000631	1	1	0	Homo sapiens
DNA Double-Strand Break Repair	23	167	0.012	0.000453	0.0198	68	107	0.009	Homo sapiens		Defective B3GAT3 causes JDSSDHD	8	21	0.002	1.86e-05	0.000631	1	1	0	Homo sapiens
POU5F1 (OCT4), SOX2, NANOG repress genes related to differentiation	5	10	0.001	0.00046	0.0198	7	7	0.001	Homo sapiens		Defective B4GALT7 causes EDS, progeroid type	8	21	0.002	1.86e-05	0.000631	1	1	0	Homo sapiens
Transcriptional regulation by small RNAs	14	79	0.006	0.000567	0.0238	2	5	0	Homo sapiens		Signaling by MET	16	87	0.006	2e-05	0.000653	44	49	0.004	Homo sapiens
Processing of DNA double-strand break ends	15	90	0.006	0.000682	0.0253	12	17	0.001	Homo sapiens		The activation of arylsulfatases	7	17	0.001	3.79e-05	0.00121	2	2	0	Homo sapiens
TNFs bind their physiological receptors	8	30	0.002	0.000695	0.0253	9	13	0.001	Homo sapiens		Diseases of glycosylation	25	194	0.014	4.61e-05	0.00135	29	77	0.007	Homo sapiens
Deposition of new CENPA-containing nucleosomes at the centromere	11	54	0.004	0.000714	0.0253	4	4	0	Homo sapiens		A tetrasaccharide linker sequence is required for GAG synthesis	9	31	0.002	4.64e-05	0.00135	4	4	0	Homo sapiens
Nucleosome assembly	11	54	0.004	0.000714	0.0253	4	4	0	Homo sapiens		Defective B3GALTL causes Peters-plus syndrome (PpS)	10	39	0.003	5e-05	0.0014	1	1	0	Homo sapiens
G2/M DNA damage checkpoint	14	81	0.006	0.00072	0.0253	4	12	0.001	Homo sapiens		Dermatan sulfate biosynthesis	6	13	0.001	7.33e-05	0.00198	4	4	0	Homo sapiens
Neurotransmitter receptors and postsynaptic signal transmission	23	173	0.012	0.000724	0.0253	38	58	0.005	Homo sapiens		O-glycosylation of TSR domain-containing proteins	10	41	0.003	7.53e-05	0.00203	2	2	0	Homo sapiens
HDACs deacetylate histones	12	63	0.005	0.000745	0.0253	4	4	0	Homo sapiens		Basigin interactions	8	26	0.002	8.18e-05	0.00213	5	10	0.001	Homo sapiens
Signaling by NOTCH3	12	63	0.005	0.000745	0.0253	14	37	0.003	Homo sapiens		O-linked glycosylation	19	133	0.01	0.000101	0.00253	19	26	0.002	Homo sapiens
Condensation of Prophase Chromosomes	11	55	0.004	0.000827	0.0263	8	10	0.001	Homo sapiens		Defective CHST14 causes EDS, musculocontractural type	5	9	0.001	0.000125	0.00314	1	1	0	Homo sapiens
Cardiac conduction	23	175	0.013	0.000841	0.0263	16	26	0.002	Homo sapiens		Cell junction organization	15	94	0.007	0.000167	0.004	16	37	0.003	Homo sapiens
Meiosis	15	92	0.007	0.000848	0.0263	9	15	0.001	Homo sapiens		Interleukin-4 and Interleukin-13 signaling	25	211	0.015	0.000167	0.00401	7	46	0.004	Homo sapiens
G2/M Checkpoints	21	154	0.011	0.000886	0.0266	9	24	0.002	Homo sapiens		Muscle contraction	27	240	0.017	0.000211	0.00486	24	39	0.003	Homo sapiens
Activation of ATR in response to replication stress	9	39	0.003	0.00091	0.0273	5	9	0.001	Homo sapiens		Glycosphingolipid metabolism	14	86	0.006	0.000223	0.00512	12	32	0.003	Homo sapiens
ERCC6 (CSB) and EHMT2 (G9a) positively regulate rRNA expression	10	48	0.003	0.00104	0.0292	2	4	0	Homo sapiens		Cell surface interactions at the vascular wall	28	256	0.018	0.000254	0.00559	15	64	0.005	Homo sapiens
Oxidative Stress Induced Senescence	17	114	0.008	0.00104	0.0292	13	39	0.003	Homo sapiens		Heparan sulfate/heparin (HS-GAG) metabolism	14	88	0.006	0.00028	0.00615	27	32	0.003	Homo sapiens
Adrenaline,noradrenaline inhibits insulin secretion	8	32	0.002	0.00105	0.0293	5	6	0.001	Homo sapiens		Signaling by PDGF	12	69	0.005	0.000343	0.00721	24	28	0.002	Homo sapiens
Signaling by WNT	36	330	0.024	0.00108	0.0293	82	156	0.013	Homo sapiens		Sphingolipid metabolism	19	157	0.011	0.000758	0.0159	16	62	0.005	Homo sapiens
Activated PKN1 stimulates transcription of AR (androgen receptor) regulated genes KLK2 and KLK3	10	49	0.004	0.00121	0.0325	8	11	0.001	Homo sapiens		Defective CHST3 causes SEDCJD	4	9	0.001	0.00137	0.0274	1	1	0	Homo sapiens
Formation of the beta-catenin:TCF transactivating complex	12	67	0.005	0.00125	0.0325	13	13	0.001	Homo sapiens		XBP1(S) activates chaperone genes	14	106	0.008	0.00164	0.0327	7	48	0.004	Homo sapiens
NOTCH4 Intracellular Domain Regulates Transcription	7	26	0.002	0.0014	0.0354	4	9	0.001	Homo sapiens		Defective CHSY1 causes TPBS	4	10	0.001	0.002	0.0381	2	2	0	Homo sapiens
Costimulation by the CD28 family	15	97	0.007	0.00142	0.0354	7	34	0.003	Homo sapiens		RUNX3 Regulates Immune Response and Cell Migration	4	10	0.001	0.002	0.0381	3	5	0	Homo sapiens
Telomere Maintenance	13	78	0.006	0.00151	0.0377	13	23	0.002	Homo sapiens		Cell-Cell communication	16	133	0.01	0.00202	0.0385	18	60	0.005	Homo sapiens
NCAM signaling for neurite out-growth	12	69	0.005	0.00159	0.0382	23	23	0.002	Homo sapiens		Chondroitin sulfate biosynthesis	6	25	0.002	0.0022	0.0411	7	7	0.001	Homo sapiens
RNF mutants show enhanced WNT signaling and proliferation	4	8	0.001	0.00171	0.0411	1	1	0	Homo sapiens		IRE1alpha activates chaperones	14	110	0.008	0.00228	0.0411	7	54	0.005	Homo sapiens
RHO GTPases activate PKNs	13	80	0.006	0.00188	0.0437	12	20	0.002	Homo sapiens		Synthesis of bile acids and bile salts via 27-hydroxycholesterol	7	34	0.002	0.00229	0.0412	5	12	0.001	Homo sapiens
Cellular Senescence	24	198	0.014	0.0019	0.0437	30	89	0.008	Homo sapiens		HS-GAG degradation	8	44	0.003	0.00246	0.0418	9	14	0.001	Homo sapiens
rRNA modification in the nucleus and cytosol	12	71	0.005	0.00201	0.0462	4	8	0.001	Homo sapiens		NCAM1 interactions	8	44	0.003	0.00246	0.0418	2	10	0.001	Homo sapiens
B-WICH complex positively regulates rRNA expression	11	62	0.004	0.0021	0.0463	3	3	0	Homo sapiens		Diseases associated with O-glycosylation of proteins	11	76	0.005	0.00251	0.0427	4	9	0.001	Homo sapiens
Activation of the pre-replicative complex	8	36	0.003	0.00217	0.0475	9	9	0.001	Homo sapiens
POU5F1 (OCT4), SOX2, NANOG activate genes related to proliferation	6	21	0.002	0.00226	0.0475	16	16	0.001	Homo sapiens
Reproduction	17	123	0.009	0.00229	0.048	12	24	0.002	Homo sapiens
Signaling by Rho GTPases	44	447	0.032	0.00235	0.0494	40	112	0.01	Homo sapiens
