# Supplementary material for: The histone chaperone HIRA promotes the induction of host innate immune defences in response to HSV-1 infection
Source: PLoS Pathog. 2019 Mar 22;15(3):e1007667. doi: 10.1371/journal.ppat.1007667 (PMC6472835; doi:10.1371/journal.ppat.1007667)
Supplement: S4 Table — Reactome (https://reactome.org/) pathway analysis of high confidence transcriptome changes (FDR Q-value ≤ 0.0001, ≥ log2 fold change) identified following IFN-β (IFNb; 100 IU/ml) or HSV-1 (WT or ΔICP0 HSV-1, annotated WT and dICP0 HSV-1; MOI 1 PFU/cell) treatment of HFt shHIRA and shCtrl cells. shHIRA (t)/shCtrl (t). (XLSX) [file ppat.1007667.s013.xlsx]

## Sheet: S4 Table
Table S4: shHIRA [t] / shCtrl [t]
Pathway name (upregulated, IFNb)	Entities	Entities	Entities	Entities	Entities	Reactions	Reactions	Reactions			Pathway name (downregulated, IFNb)	Entities	Entities	Entities	Entities	Entities	Reactions	Reactions	Reactions
	found	Total	ratio	pValue	FDR	found	total	ratio	Species name			found	Total	ratio	pValue	FDR	found	total	ratio	Species name
Cell Cycle	82	682	0.049	3.44e-15	4.24e-12	264	411	0.035	Homo sapiens		Interleukin-10 signaling	16	86	0.006	1.11e-16	2.73e-14	4	15	0.001	Homo sapiens
Cell Cycle, Mitotic	72	570	0.041	1.85e-14	1.14e-11	217	322	0.027	Homo sapiens		Signaling by Interleukins	31	640	0.046	1.11e-16	2.73e-14	43	491	0.042	Homo sapiens
Translocation of ZAP-70 to Immunological synapse	13	42	0.003	1.2e-07	2.57e-05	4	4	0	Homo sapiens		Cytokine Signaling in Immune system	33	1055	0.075	3.17e-13	5.19e-11	68	639	0.054	Homo sapiens
G1/S-Specific Transcription	13	43	0.003	1.56e-07	2.57e-05	14	28	0.002	Homo sapiens		Interleukin-4 and Interleukin-13 signaling	15	211	0.015	4.85e-11	5.97e-09	5	46	0.004	Homo sapiens
Activation of E2F1 target genes at G1/S	13	43	0.003	1.56e-07	2.57e-05	14	28	0.002	Homo sapiens		Chemokine receptors bind chemokines	8	48	0.003	3.17e-09	3.11e-07	4	18	0.002	Homo sapiens
Activation of the pre-replicative complex	12	36	0.003	1.68e-07	2.57e-05	9	9	0.001	Homo sapiens		Immune System	39	2641	0.189	4.1e-06	0.000336	121	1493	0.127	Homo sapiens
MHC class II antigen presentation	24	148	0.011	1.7e-07	2.57e-05	25	26	0.002	Homo sapiens		Peptide ligand-binding receptors	9	202	0.014	1.87e-05	0.00131	6	74	0.006	Homo sapiens
Mitotic G1-G1/S phases	26	173	0.012	2.22e-07	2.57e-05	56	98	0.008	Homo sapiens		ATF4 activates genes	4	32	0.002	9.75e-05	0.00595	2	7	0.001	Homo sapiens
Neuronal System	46	436	0.031	2.37e-07	2.57e-05	84	163	0.014	Homo sapiens		PERK regulates gene expression	4	38	0.003	0.000187	0.0101	2	11	0.001	Homo sapiens
Phosphorylation of CD3 and TCR zeta chains	13	45	0.003	2.59e-07	2.57e-05	5	7	0.001	Homo sapiens		ERBB2 Activates PTK6 Signaling	3	18	0.001	0.000333	0.0147	2	2	0	Homo sapiens
PD-1 signaling	13	45	0.003	2.59e-07	2.57e-05	1	4	0	Homo sapiens		ERBB2 Regulates Cell Motility	3	19	0.001	0.00039	0.0153	2	2	0	Homo sapiens
DNA strand elongation	12	38	0.003	2.95e-07	2.57e-05	14	15	0.001	Homo sapiens		Antagonism of Activin by Follistatin	2	4	0	0.000414	0.0153	2	2	0	Homo sapiens
Activation of ATR in response to replication stress	12	39	0.003	3.87e-07	3.17e-05	6	9	0.001	Homo sapiens		PI3K events in ERBB2 signaling	3	22	0.002	0.000595	0.0208	4	7	0.001	Homo sapiens
Generation of second messenger molecules	14	58	0.004	7.54e-07	5.73e-05	3	17	0.001	Homo sapiens		MAPK family signaling cascades	9	331	0.024	0.000738	0.0236	3	86	0.007	Homo sapiens
Signaling by Rho GTPases	45	447	0.032	1.12e-06	8e-05	38	112	0.01	Homo sapiens		RAF/MAP kinase cascade	8	273	0.02	0.00091	0.026	2	39	0.003	Homo sapiens
Cell Cycle Checkpoints	33	279	0.02	1.16e-06	8e-05	26	57	0.005	Homo sapiens		GRB7 events in ERBB2 signaling	2	6	0	0.000922	0.026	1	1	0	Homo sapiens
Unwinding of DNA	7	12	0.001	1.78e-06	0.000109	4	4	0	Homo sapiens		Basigin interactions	3	26	0.002	0.000962	0.026	3	10	0.001	Homo sapiens
G1/S Transition	22	150	0.011	2.75e-06	0.00016	28	61	0.005	Homo sapiens		MAPK1/MAPK3 signaling	8	280	0.02	0.00107	0.0267	2	46	0.004	Homo sapiens
Developmental Biology	87	1177	0.084	7.31e-06	0.000402	233	484	0.041	Homo sapiens		Class A/1 (Rhodopsin-like receptors)	10	438	0.031	0.0014	0.0337	7	146	0.012	Homo sapiens
NOTCH3 Intracellular Domain Regulates Transcription	10	36	0.003	8.62e-06	0.000457	9	22	0.002	Homo sapiens		Collagen degradation	4	69	0.005	0.00172	0.0395	15	34	0.003	Homo sapiens
DNA Replication	20	141	0.01	1.24e-05	0.000632	39	47	0.004	Homo sapiens		PPARA activates gene expression	6	174	0.012	0.00181	0.0397	3	41	0.003	Homo sapiens
S Phase	23	179	0.013	1.35e-05	0.000664	28	54	0.005	Homo sapiens		Regulation of lipid metabolism by Peroxisome proliferator-activated receptor alpha (PPARalpha)	6	176	0.013	0.00191	0.0397	3	44	0.004	Homo sapiens
Polo-like kinase mediated events	8	23	0.002	1.41e-05	0.000664	13	15	0.001	Homo sapiens		RUNX1 regulates transcription of genes involved in WNT signaling	2	9	0.001	0.00204	0.0397	2	4	0	Homo sapiens
Mitotic Prometaphase	25	207	0.015	1.62e-05	0.000727	15	15	0.001	Homo sapiens		PI5P, PP2A and IER3 Regulate PI3K/AKT Signaling	5	122	0.009	0.00209	0.0397	3	7	0.001	Homo sapiens
Amplification of signal from unattached kinetochores via a MAD2 inhibitory signal	15	94	0.007	4.07e-05	0.00171	4	4	0	Homo sapiens		SHC1 events in ERBB2 signaling	3	35	0.003	0.00224	0.0403	4	6	0.001	Homo sapiens
Amplification of signal from the kinetochores	15	94	0.007	4.07e-05	0.00171	4	4	0	Homo sapiens		Activation of Matrix Metalloproteinases	3	35	0.003	0.00224	0.0403	11	27	0.002	Homo sapiens
Resolution of Sister Chromatid Cohesion	18	134	0.01	6.59e-05	0.00261	8	8	0.001	Homo sapiens		Downregulation of ERBB2 signaling	3	36	0.003	0.00242	0.0412	4	14	0.001	Homo sapiens
Mitotic Spindle Checkpoint	16	110	0.008	6.7e-05	0.00261	7	7	0.001	Homo sapiens		CHL1 interactions	2	10	0.001	0.00251	0.0427	2	5	0	Homo sapiens
Kinesins	12	68	0.005	9.33e-05	0.00355	6	14	0.001	Homo sapiens		Negative regulation of the PI3K/AKT network	5	130	0.009	0.00274	0.0439	3	10	0.001	Homo sapiens
Transmission across Chemical Synapses	29	290	0.021	0.000101	0.00374	57	110	0.009	Homo sapiens
Rho GTPase cycle	18	144	0.01	0.000159	0.00572	5	5	0	Homo sapiens
Synthesis of DNA	17	132	0.009	0.00017	0.00577	22	26	0.002	Homo sapiens
Signaling by NOTCH3	11	63	0.005	0.000198	0.00648	12	37	0.003	Homo sapiens
Costimulation by the CD28 family	14	97	0.007	0.000202	0.00648	5	34	0.003	Homo sapiens
DNA Replication Pre-Initiation	13	88	0.006	0.000271	0.00841	17	21	0.002	Homo sapiens
Mitotic Anaphase	22	208	0.015	0.000322	0.00966	10	11	0.001	Homo sapiens
Transcriptional regulation of pluripotent stem cells	10	57	0.004	0.000367	0.011	29	35	0.003	Homo sapiens
Mitotic Metaphase and Anaphase	22	211	0.015	0.00039	0.0113	11	12	0.001	Homo sapiens
POU5F1 (OCT4), SOX2, NANOG activate genes related to proliferation	6	21	0.002	0.000472	0.0132	16	16	0.001	Homo sapiens
Nuclear Receptor transcription pathway	12	84	0.006	0.000615	0.0166	1	1	0	Homo sapiens
M Phase	33	390	0.028	0.00068	0.0183	48	66	0.006	Homo sapiens
Separation of Sister Chromatids	20	194	0.014	0.000804	0.0207	8	8	0.001	Homo sapiens
DNA Double-Strand Break Repair	18	167	0.012	0.000882	0.0207	63	107	0.009	Homo sapiens
EPHA-mediated growth cone collapse	7	33	0.002	0.000936	0.0207	4	4	0	Homo sapiens
G2/M Checkpoints	17	154	0.011	0.000941	0.0207	16	24	0.002	Homo sapiens
Polymerase switching	5	16	0.001	0.000941	0.0207	4	4	0	Homo sapiens
Leading Strand Synthesis	5	16	0.001	0.000941	0.0207	4	4	0	Homo sapiens
Activation of HOX genes during differentiation	14	116	0.008	0.00114	0.0239	34	43	0.004	Homo sapiens
Activation of anterior HOX genes in hindbrain development during early embryogenesis	14	116	0.008	0.00114	0.0239	34	43	0.004	Homo sapiens
Homology Directed Repair	15	130	0.009	0.0012	0.0246	34	50	0.004	Homo sapiens
Polymerase switching on the C-strand of the telomere	5	17	0.001	0.00123	0.0246	4	4	0	Homo sapiens
POU5F1 (OCT4), SOX2, NANOG repress genes related to differentiation	4	10	0.001	0.00126	0.0251	7	7	0.001	Homo sapiens
RHO GTPases Activate Formins	16	149	0.011	0.00173	0.0335	3	27	0.002	Homo sapiens
RHO GTPase Effectors	27	316	0.023	0.00176	0.0335	33	107	0.009	Homo sapiens
CDC6 association with the ORC:origin complex	4	11	0.001	0.00177	0.0337	2	2	0	Homo sapiens
Factors involved in megakaryocyte development and platelet production	19	194	0.014	0.00191	0.0362	11	43	0.004	Homo sapiens
HDR through Homologous Recombination (HRR)	10	72	0.005	0.00208	0.0375	17	19	0.002	Homo sapiens
Downstream TCR signaling	14	124	0.009	0.00209	0.0376	4	24	0.002	Homo sapiens
Receptor-type tyrosine-protein phosphatases	5	20	0.001	0.00248	0.0446	5	6	0.001	Homo sapiens
Pathway name (upregulated, WT HSV-1)	Entities	Entities	Entities	Entities	Entities	Reactions	Reactions	Reactions			Pathway name (downregulated, WT HSV-1)	Entities	Entities	Entities	Entities	Entities	Reactions	Reactions	Reactions
	found	Total	ratio	pValue	FDR	found	total	ratio	Species name			found	Total	ratio	pValue	FDR	found	total	ratio	Species name
Activation of the pre-replicative complex	26	36	0.003	1.11e-16	1.1e-14	9	9	0.001	Homo sapiens		Interferon alpha/beta signaling	54	184	0.013	1.11e-16	2.2e-14	19	20	0.002	Homo sapiens
Amplification of signal from the kinetochores	41	94	0.007	1.11e-16	1.1e-14	4	4	0	Homo sapiens		Interferon Signaling	78	392	0.028	1.11e-16	2.2e-14	55	66	0.006	Homo sapiens
Amplification of signal from unattached kinetochores via a MAD2 inhibitory signal	41	94	0.007	1.11e-16	1.1e-14	4	4	0	Homo sapiens		Extracellular matrix organization	89	329	0.024	1.11e-16	2.2e-14	257	318	0.027	Homo sapiens
Mitotic Spindle Checkpoint	44	110	0.008	1.11e-16	1.1e-14	7	7	0.001	Homo sapiens		Interleukin-4 and Interleukin-13 signaling	54	211	0.015	1.11e-16	2.2e-14	26	46	0.004	Homo sapiens
Mitotic Prometaphase	66	207	0.015	1.11e-16	1.1e-14	15	15	0.001	Homo sapiens		Immune System	300	2641	0.189	1.11e-16	2.2e-14	707	1493	0.127	Homo sapiens
Mitotic G1-G1/S phases	64	173	0.012	1.11e-16	1.1e-14	89	98	0.008	Homo sapiens		Cytokine Signaling in Immune system	184	1055	0.075	1.11e-16	2.2e-14	298	639	0.054	Homo sapiens
Cell Cycle, Mitotic	174	570	0.041	1.11e-16	1.1e-14	291	322	0.027	Homo sapiens		Signaling by Interleukins	108	640	0.046	1.11e-16	2.2e-14	214	491	0.042	Homo sapiens
G1/S Transition	53	150	0.011	1.11e-16	1.1e-14	53	61	0.005	Homo sapiens		Degradation of the extracellular matrix	41	148	0.011	1.19e-14	2.06e-12	87	105	0.009	Homo sapiens
Cell Cycle	201	682	0.049	1.11e-16	1.1e-14	356	411	0.035	Homo sapiens		Interferon gamma signaling	53	250	0.018	6.69e-14	1.03e-11	11	15	0.001	Homo sapiens
M Phase	90	390	0.028	1.11e-16	1.1e-14	56	66	0.006	Homo sapiens		Interleukin-10 signaling	30	86	0.006	1.59e-13	2.19e-11	5	15	0.001	Homo sapiens
DNA Repair	80	349	0.025	1.11e-16	1.1e-14	226	309	0.026	Homo sapiens		Collagen degradation	27	69	0.005	1.9e-13	2.4e-11	27	34	0.003	Homo sapiens
Cell Cycle Checkpoints	90	279	0.02	1.11e-16	1.1e-14	37	57	0.005	Homo sapiens		Integrin cell surface interactions	29	86	0.006	9.08e-13	1.04e-10	47	54	0.005	Homo sapiens
Gene expression (Transcription)	237	1751	0.125	1.11e-16	1.1e-14	295	898	0.076	Homo sapiens		Collagen formation	30	104	0.007	1.64e-11	1.74e-09	55	77	0.007	Homo sapiens
DNA Replication	48	141	0.01	2.22e-16	2.07e-14	45	47	0.004	Homo sapiens		Assembly of collagen fibrils and other multimeric structures	24	67	0.005	2.46e-11	2.43e-09	21	26	0.002	Homo sapiens
Metabolism of RNA	133	782	0.056	3.33e-16	2.9e-14	115	187	0.016	Homo sapiens		ECM proteoglycans	25	79	0.006	1.23e-10	1.06e-08	17	23	0.002	Homo sapiens
Activation of ATR in response to replication stress	26	39	0.003	5.55e-16	4.27e-14	9	9	0.001	Homo sapiens		Syndecan interactions	16	29	0.002	1.23e-10	1.06e-08	12	15	0.001	Homo sapiens
Resolution of Sister Chromatid Cohesion	46	134	0.01	5.55e-16	4.27e-14	8	8	0.001	Homo sapiens		Non-integrin membrane-ECM interactions	22	61	0.004	1.45e-10	1.18e-08	17	22	0.002	Homo sapiens
S Phase	53	179	0.013	1.33e-15	9.73e-14	48	54	0.005	Homo sapiens		Antigen processing-Cross presentation	38	186	0.013	6.6e-10	5.09e-08	21	23	0.002	Homo sapiens
Chromosome Maintenance	40	105	0.008	1.67e-15	1.15e-13	27	27	0.002	Homo sapiens		Antigen Presentation: Folding, assembly and peptide loading of class I MHC	27	102	0.007	1.04e-09	7.51e-08	15	16	0.001	Homo sapiens
DNA strand elongation	25	38	0.003	2.78e-15	1.75e-13	14	15	0.001	Homo sapiens		Endosomal/Vacuolar pathway	24	82	0.006	1.3e-09	8.96e-08	4	4	0	Homo sapiens
DNA Double-Strand Break Repair	50	167	0.012	5.55e-15	3.33e-13	94	107	0.009	Homo sapiens		Elastic fibre formation	18	46	0.003	1.93e-09	1.28e-07	15	17	0.001	Homo sapiens
Homology Directed Repair	43	130	0.009	1.71e-14	9.92e-13	45	50	0.004	Homo sapiens		ER-Phagosome pathway	34	164	0.012	3.65e-09	2.3e-07	9	10	0.001	Homo sapiens
G1/S-Specific Transcription	25	43	0.003	4.25e-14	2.25e-12	28	28	0.002	Homo sapiens		Regulation of Insulin-like Growth Factor (IGF) transport and uptake by Insulin-like Growth Factor Binding Proteins (IGFBPs)	29	127	0.009	6.58e-09	3.95e-07	12	14	0.001	Homo sapiens
Activation of E2F1 target genes at G1/S	25	43	0.003	4.25e-14	2.25e-12	28	28	0.002	Homo sapiens		Collagen biosynthesis and modifying enzymes	22	76	0.005	7.6e-09	4.33e-07	34	51	0.004	Homo sapiens
HDR through Homologous Recombination (HRR)	31	72	0.005	1.08e-13	5.51e-12	19	19	0.002	Homo sapiens		Collagen chain trimerization	16	44	0.003	4.07e-08	2.24e-06	11	28	0.002	Homo sapiens
Synthesis of DNA	41	132	0.009	5e-13	2.4e-11	25	26	0.002	Homo sapiens		Post-translational protein phosphorylation	25	109	0.008	6.57e-08	3.48e-06	1	1	0	Homo sapiens
Mitotic Metaphase and Anaphase	53	211	0.015	7.36e-13	3.39e-11	11	12	0.001	Homo sapiens		Neutrophil degranulation	62	480	0.034	1.66e-07	8.45e-06	10	10	0.001	Homo sapiens
Separation of Sister Chromatids	50	194	0.014	1.33e-12	5.98e-11	8	8	0.001	Homo sapiens		MET activates PTK2 signaling	13	32	0.002	2.18e-07	1.07e-05	5	5	0	Homo sapiens
Mitotic Anaphase	52	208	0.015	1.44e-12	6.1e-11	10	11	0.001	Homo sapiens		Molecules associated with elastic fibres	14	38	0.003	2.42e-07	1.14e-05	9	10	0.001	Homo sapiens
RHO GTPases Activate Formins	43	149	0.011	1.45e-12	6.1e-11	4	27	0.002	Homo sapiens		MAPK1/MAPK3 signaling	42	280	0.02	4.44e-07	2.04e-05	10	46	0.004	Homo sapiens
G2/M Checkpoints	43	154	0.011	4.13e-12	1.69e-10	22	24	0.002	Homo sapiens		RAF/MAP kinase cascade	41	273	0.02	5.89e-07	2.59e-05	8	39	0.003	Homo sapiens
HDR through Homologous Recombination (HRR) or Single Strand Annealing (SSA)	38	124	0.009	5.21e-12	2.03e-10	39	42	0.004	Homo sapiens		Signaling by PDGF	18	69	0.005	7.49e-07	3.22e-05	25	28	0.002	Homo sapiens
RNA Polymerase II Transcription	204	1593	0.114	6.23e-12	2.37e-10	215	787	0.067	Homo sapiens		Signaling by Receptor Tyrosine Kinases	63	518	0.037	9.77e-07	4.1e-05	336	631	0.054	Homo sapiens
DNA Replication Pre-Initiation	31	88	0.006	1.65e-11	6.09e-10	20	21	0.002	Homo sapiens		MET promotes cell motility	14	45	0.003	1.72e-06	6.9e-05	12	12	0.001	Homo sapiens
G0 and Early G1	20	38	0.003	8.07e-11	2.9e-09	27	27	0.002	Homo sapiens		MAPK family signaling cascades	45	331	0.024	2.31e-06	9.02e-05	13	86	0.007	Homo sapiens
RHO GTPase Effectors	62	316	0.023	2.07e-10	7.25e-09	42	107	0.009	Homo sapiens		TP53 Regulates Transcription of Death Receptors and Ligands	9	18	0.001	3.06e-06	0.000116	7	7	0.001	Homo sapiens
Extension of Telomeres	21	45	0.003	2.35e-10	7.99e-09	21	21	0.002	Homo sapiens		Platelet degranulation	25	137	0.01	3.86e-06	0.000143	4	11	0.001	Homo sapiens
Processing of Capped Intron-Containing Pre-mRNA	54	256	0.018	2.59e-10	8.81e-09	32	32	0.003	Homo sapiens		Crosslinking of collagen fibrils	10	24	0.002	4.32e-06	0.000155	13	13	0.001	Homo sapiens
Generic Transcription Pathway	183	1454	0.104	3.83e-10	1.26e-08	159	726	0.062	Homo sapiens		Axon guidance	66	583	0.042	5.62e-06	0.000197	115	297	0.025	Homo sapiens
Homologous DNA Pairing and Strand Exchange	20	44	0.003	9.72e-10	3.11e-08	8	8	0.001	Homo sapiens		NCAM1 interactions	13	44	0.003	6.9e-06	0.000235	4	10	0.001	Homo sapiens
Telomere C-strand (Lagging Strand) Synthesis	18	38	0.003	3.53e-09	1.09e-07	14	14	0.001	Homo sapiens		Response to elevated platelet cytosolic Ca2+	25	144	0.01	8.91e-06	0.000294	4	14	0.001	Homo sapiens
Metabolism of non-coding RNA	23	64	0.005	4.55e-09	1.37e-07	6	6	0.001	Homo sapiens		Class I MHC mediated antigen processing & presentation	55	464	0.033	1e-05	0.000325	43	48	0.004	Homo sapiens
snRNP Assembly	23	64	0.005	4.55e-09	1.37e-07	6	6	0.001	Homo sapiens		Innate Immune System	121	1302	0.093	1.4e-05	0.00045	324	651	0.055	Homo sapiens
Mitochondrial translation termination	28	94	0.007	5.78e-09	1.59e-07	5	5	0	Homo sapiens		TP53 Regulates Transcription of Cell Death Genes	17	83	0.006	3.29e-05	0.00102	16	68	0.006	Homo sapiens
Mitochondrial translation elongation	28	94	0.007	5.78e-09	1.59e-07	5	8	0.001	Homo sapiens		Dissolution of Fibrin Clot	7	14	0.001	3.81e-05	0.00114	9	19	0.002	Homo sapiens
Unwinding of DNA	11	12	0.001	5.9e-09	1.59e-07	4	4	0	Homo sapiens		Hemostasis	81	812	0.058	4.45e-05	0.00133	159	327	0.028	Homo sapiens
Recognition of DNA damage by PCNA-containing replication complex	16	31	0.002	7.97e-09	2.15e-07	6	6	0.001	Homo sapiens		NCAM signaling for neurite out-growth	15	69	0.005	4.87e-05	0.00141	11	23	0.002	Homo sapiens
Mitochondrial translation initiation	28	96	0.007	8.98e-09	2.26e-07	3	4	0	Homo sapiens		Defective B3GALTL causes Peters-plus syndrome (PpS)	11	39	0.003	5.2e-05	0.00146	1	1	0	Homo sapiens
Polo-like kinase mediated events	14	23	0.002	9.03e-09	2.26e-07	15	15	0.001	Homo sapiens		Chemokine receptors bind chemokines	12	48	0.003	7.53e-05	0.00211	6	18	0.002	Homo sapiens
PCNA-Dependent Long Patch Base Excision Repair	14	23	0.002	9.03e-09	2.26e-07	6	6	0.001	Homo sapiens		O-glycosylation of TSR domain-containing proteins	11	41	0.003	8.06e-05	0.00218	2	2	0	Homo sapiens
Telomere Maintenance	25	78	0.006	9.23e-09	2.31e-07	23	23	0.002	Homo sapiens		Platelet activation, signaling and aggregation	37	293	0.021	8.1e-05	0.00219	69	114	0.01	Homo sapiens
Presynaptic phase of homologous DNA pairing and strand exchange	18	41	0.003	1.11e-08	2.67e-07	5	5	0	Homo sapiens		Laminin interactions	9	31	0.002	0.000198	0.00515	14	15	0.001	Homo sapiens
Resolution of AP sites via the multiple-nucleotide patch replacement pathway	16	32	0.002	1.23e-08	2.95e-07	12	19	0.002	Homo sapiens		Smooth Muscle Contraction	10	39	0.003	0.00024	0.00623	8	9	0.001	Homo sapiens
tRNA processing	40	180	0.013	1.37e-08	3.28e-07	28	54	0.005	Homo sapiens		Constitutive Signaling by Aberrant PI3K in Cancer	17	99	0.007	0.000262	0.00655	1	2	0	Homo sapiens
Transcription of E2F targets under negative control by p107 (RBL1) and p130 (RBL2) in complex with HDAC1	13	20	0.001	1.43e-08	3.28e-07	8	8	0.001	Homo sapiens		RUNX3 regulates YAP1-mediated transcription	5	9	0.001	0.000306	0.00765	3	3	0	Homo sapiens
Fanconi Anemia Pathway	18	42	0.003	1.59e-08	3.66e-07	13	13	0.001	Homo sapiens		PI5P, PP2A and IER3 Regulate PI3K/AKT Signaling	19	122	0.009	0.00039	0.00935	2	7	0.001	Homo sapiens
Resolution of Abasic Sites (AP sites)	19	48	0.003	2.22e-08	4.88e-07	23	43	0.004	Homo sapiens		O-linked glycosylation	20	133	0.01	0.00043	0.0099	19	26	0.002	Homo sapiens
Transcription of E2F targets under negative control by DREAM complex	14	25	0.002	2.51e-08	5.52e-07	12	12	0.001	Homo sapiens		Antiviral mechanism by IFN-stimulated genes	16	94	0.007	0.00043	0.0099	25	31	0.003	Homo sapiens
Signaling by Rho GTPases	72	447	0.032	2.62e-08	5.75e-07	47	112	0.01	Homo sapiens		Diseases associated with O-glycosylation of proteins	14	76	0.005	0.000451	0.0104	5	9	0.001	Homo sapiens
Regulation of TP53 Activity through Phosphorylation	27	95	0.007	2.76e-08	5.79e-07	11	26	0.002	Homo sapiens		Activation of Matrix Metalloproteinases	9	35	0.003	0.000474	0.0108	22	27	0.002	Homo sapiens
Mitochondrial translation	28	102	0.007	3.14e-08	6.59e-07	13	17	0.001	Homo sapiens		RIPK1-mediated regulated necrosis	8	28	0.002	0.000491	0.0108	11	13	0.001	Homo sapiens
Transcriptional Regulation by TP53	76	486	0.035	3.49e-08	7.34e-07	64	259	0.022	Homo sapiens		Regulated Necrosis	8	28	0.002	0.000491	0.0108	11	13	0.001	Homo sapiens
Lagging Strand Synthesis	14	26	0.002	4.04e-08	8.08e-07	10	11	0.001	Homo sapiens		Signaling by MET	15	87	0.006	0.000564	0.0121	44	49	0.004	Homo sapiens
Dual Incision in GG-NER	17	41	0.003	6.29e-08	1.21e-06	3	3	0	Homo sapiens		Negative regulators of DDX58/IFIH1 signaling	9	36	0.003	0.000578	0.0121	11	13	0.001	Homo sapiens
Gap-filling DNA repair synthesis and ligation in GG-NER	14	27	0.002	6.38e-08	1.21e-06	2	2	0	Homo sapiens		Adaptive Immune System	89	997	0.071	0.00074	0.0155	110	261	0.022	Homo sapiens
mRNA Splicing - Major Pathway	39	185	0.013	7.96e-08	1.51e-06	9	9	0.001	Homo sapiens		Negative regulation of the PI3K/AKT network	19	130	0.009	0.000821	0.0172	2	10	0.001	Homo sapiens
mRNA Splicing	40	196	0.014	1.25e-07	2.37e-06	14	14	0.001	Homo sapiens		Butyrophilin (BTN) family interactions	5	12	0.001	0.0011	0.0221	3	8	0.001	Homo sapiens
Gap-filling DNA repair synthesis and ligation in TC-NER	21	66	0.005	1.55e-07	2.95e-06	2	2	0	Homo sapiens		Fibronectin matrix formation	4	7	0.001	0.00111	0.0223	3	3	0	Homo sapiens
Mitotic G2-G2/M phases	42	214	0.015	1.7e-07	3.07e-06	74	80	0.007	Homo sapiens		Scavenging by Class A Receptors	10	48	0.003	0.00116	0.0232	6	10	0.001	Homo sapiens
HDR through Single Strand Annealing (SSA)	16	39	0.003	1.75e-07	3.15e-06	4	6	0.001	Homo sapiens		Signaling by PTK6	12	67	0.005	0.00141	0.0269	17	52	0.004	Homo sapiens
Dual incision in TC-NER	21	68	0.005	2.5e-07	4.51e-06	6	6	0.001	Homo sapiens		Signaling by Non-Receptor Tyrosine Kinases	12	67	0.005	0.00141	0.0269	17	52	0.004	Homo sapiens
Nucleosome assembly	18	54	0.004	6.09e-07	1.03e-05	4	4	0	Homo sapiens		Dermatan sulfate biosynthesis	5	13	0.001	0.00157	0.0298	4	4	0	Homo sapiens
Deposition of new CENPA-containing nucleosomes at the centromere	18	54	0.004	6.09e-07	1.03e-05	4	4	0	Homo sapiens		Glycosaminoglycan metabolism	23	182	0.013	0.00168	0.0302	57	82	0.007	Homo sapiens
Transcription-Coupled Nucleotide Excision Repair (TC-NER)	23	85	0.006	6.58e-07	1.12e-05	16	16	0.001	Homo sapiens		Diseases of glycosylation	24	194	0.014	0.00177	0.0319	27	77	0.007	Homo sapiens
G2/M Transition	40	212	0.015	8.73e-07	1.48e-05	72	78	0.007	Homo sapiens		TRAIL signaling	4	8	0.001	0.00181	0.0326	6	6	0.001	Homo sapiens
Polymerase switching	10	16	0.001	9.25e-07	1.48e-05	4	4	0	Homo sapiens		Caspase activation via Death Receptors in the presence of ligand	6	20	0.001	0.00191	0.0338	9	9	0.001	Homo sapiens
Leading Strand Synthesis	10	16	0.001	9.25e-07	1.48e-05	4	4	0	Homo sapiens		Interleukin-1 family signaling	21	162	0.012	0.00194	0.0338	48	78	0.007	Homo sapiens
AURKA Activation by TPX2	21	74	0.005	9.5e-07	1.5e-05	2	2	0	Homo sapiens		L1CAM interactions	18	130	0.009	0.00199	0.0338	27	54	0.005	Homo sapiens
tRNA processing in the nucleus	20	68	0.005	1e-06	1.5e-05	3	7	0.001	Homo sapiens		Semaphorin interactions	12	70	0.005	0.00202	0.0344	26	40	0.003	Homo sapiens
Base Excision Repair	19	62	0.004	1.03e-06	1.54e-05	35	87	0.007	Homo sapiens		CASP8 activity is inhibited	5	14	0.001	0.00216	0.0366	2	3	0	Homo sapiens
G2/M DNA damage checkpoint	22	81	0.006	1.07e-06	1.61e-05	10	12	0.001	Homo sapiens		The AIM2 inflammasome	3	4	0	0.00222	0.0377	4	4	0	Homo sapiens
rRNA processing in the nucleus and cytosol	39	207	0.015	1.23e-06	1.85e-05	10	15	0.001	Homo sapiens		Defective B3GALT6 causes EDSP2 and SEMDJL1	6	21	0.002	0.00243	0.0389	1	1	0	Homo sapiens
Polymerase switching on the C-strand of the telomere	10	17	0.001	1.58e-06	2.37e-05	4	4	0	Homo sapiens		Defective B4GALT7 causes EDS, progeroid type	6	21	0.002	0.00243	0.0389	1	1	0	Homo sapiens
Resolution of D-loop Structures through Holliday Junction Intermediates	14	36	0.003	1.86e-06	2.8e-05	9	9	0.001	Homo sapiens		Defective B3GAT3 causes JDSSDHD	6	21	0.002	0.00243	0.0389	1	1	0	Homo sapiens
Nucleotide Excision Repair	27	119	0.009	2.04e-06	2.85e-05	33	36	0.003	Homo sapiens		Regulation of necroptotic cell death	6	21	0.002	0.00243	0.0389	3	5	0	Homo sapiens
Major pathway of rRNA processing in the nucleolus and cytosol	36	189	0.014	2.46e-06	3.39e-05	7	7	0.001	Homo sapiens		Transcriptional regulation by RUNX2	19	144	0.01	0.00257	0.0406	22	84	0.007	Homo sapiens
Anchoring of the basal body to the plasma membrane	24	99	0.007	2.48e-06	3.39e-05	9	9	0.001	Homo sapiens		Diseases associated with glycosaminoglycan metabolism	10	54	0.004	0.0027	0.0406	22	29	0.002	Homo sapiens
SUMOylation of DNA replication proteins	16	48	0.003	2.52e-06	3.39e-05	5	8	0.001	Homo sapiens		OAS antiviral response	5	15	0.001	0.00289	0.0434	9	15	0.001	Homo sapiens
Resolution of D-Loop Structures	14	37	0.003	2.55e-06	3.39e-05	10	10	0.001	Homo sapiens		Anchoring fibril formation	5	15	0.001	0.00289	0.0434	2	4	0	Homo sapiens
Removal of the Flap Intermediate	10	18	0.001	2.61e-06	3.39e-05	4	4	0	Homo sapiens		TNFR2 non-canonical NF-kB pathway	15	104	0.007	0.00312	0.0469	24	43	0.004	Homo sapiens
CDC6 association with the ORC:origin complex	8	11	0.001	3.8e-06	5e-05	2	2	0	Homo sapiens
Processive synthesis on the lagging strand	10	19	0.001	4.17e-06	5.42e-05	6	7	0.001	Homo sapiens
Regulation of TP53 Activity	34	178	0.013	4.37e-06	5.68e-05	24	98	0.008	Homo sapiens
rRNA processing	42	245	0.018	4.94e-06	6.42e-05	13	21	0.002	Homo sapiens
DNA Damage Bypass	17	58	0.004	6.61e-06	8.59e-05	30	34	0.003	Homo sapiens
Termination of translesion DNA synthesis	13	35	0.003	6.98e-06	9.07e-05	8	9	0.001	Homo sapiens
TP53 Regulates Transcription of Cell Cycle Genes	18	65	0.005	7.66e-06	9.19e-05	16	42	0.004	Homo sapiens
Assembly of the pre-replicative complex	18	68	0.005	1.39e-05	0.000166	11	12	0.001	Homo sapiens
E2F mediated regulation of DNA replication	10	22	0.002	1.46e-05	0.000175	3	4	0	Homo sapiens
Processing of DNA double-strand break ends	21	90	0.006	1.79e-05	0.000215	16	17	0.001	Homo sapiens
Loss of proteins required for interphase microtubule organization from the centrosome	18	71	0.005	2.42e-05	0.000291	3	3	0	Homo sapiens
Loss of Nlp from mitotic centrosomes	18	71	0.005	2.42e-05	0.000291	2	2	0	Homo sapiens
Regulation of PLK1 Activity at G2/M Transition	21	92	0.007	2.45e-05	0.000294	11	12	0.001	Homo sapiens
Global Genome Nucleotide Excision Repair (GG-NER)	21	92	0.007	2.45e-05	0.000294	17	20	0.002	Homo sapiens
Organelle biogenesis and maintenance	50	335	0.024	2.55e-05	0.000304	44	86	0.007	Homo sapiens
Nuclear Pore Complex (NPC) Disassembly	13	40	0.003	2.77e-05	0.000304	2	2	0	Homo sapiens
SUMOylation of DNA damage response and repair proteins	19	79	0.006	3e-05	0.000325	14	24	0.002	Homo sapiens
Recruitment of mitotic centrosome proteins and complexes	19	81	0.006	4.1e-05	0.000451	3	3	0	Homo sapiens
Translesion synthesis by Y family DNA polymerases bypasses lesions on DNA template	14	48	0.003	4.4e-05	0.000484	24	28	0.002	Homo sapiens
Centrosome maturation	19	83	0.006	5.63e-05	0.00062	6	6	0.001	Homo sapiens
Nuclear Envelope Breakdown	16	63	0.005	6.57e-05	0.000723	8	13	0.001	Homo sapiens
Mitotic Prophase	25	133	0.01	9.84e-05	0.00108	25	34	0.003	Homo sapiens
E2F-enabled inhibition of pre-replication complex formation	6	9	0.001	0.0001	0.00109	1	1	0	Homo sapiens
Kinesins	16	68	0.005	0.000155	0.00171	10	14	0.001	Homo sapiens
Rev-mediated nuclear export of HIV RNA	12	42	0.003	0.000182	0.00182	5	10	0.001	Homo sapiens
Resolution of D-loop Structures through Synthesis-Dependent Strand Annealing (SDSA)	10	30	0.002	0.000185	0.00185	1	1	0	Homo sapiens
SUMOylation of RNA binding proteins	13	49	0.004	0.000203	0.00203	2	4	0	Homo sapiens
Switching of origins to a post-replicative state	19	92	0.007	0.000207	0.00207	9	9	0.001	Homo sapiens
Removal of the Flap Intermediate from the C-strand	7	15	0.001	0.000237	0.00237	4	4	0	Homo sapiens
Condensation of Prometaphase Chromosomes	7	15	0.001	0.000237	0.00237	4	4	0	Homo sapiens
Transport of the SLBP independent Mature mRNA	11	37	0.003	0.000239	0.00239	3	3	0	Homo sapiens
SUMOylation of SUMOylation proteins	11	37	0.003	0.000239	0.00239	2	5	0	Homo sapiens
Translation	47	340	0.024	0.00025	0.0025	57	99	0.008	Homo sapiens
Transport of Mature mRNA Derived from an Intronless Transcript	12	44	0.003	0.000275	0.00268	3	3	0	Homo sapiens
Interactions of Rev with host cellular proteins	12	44	0.003	0.000275	0.00268	7	16	0.001	Homo sapiens
NS1 Mediated Effects on Host Pathways	12	44	0.003	0.000275	0.00268	2	6	0.001	Homo sapiens
Transport of the SLBP Dependant Mature mRNA	11	38	0.003	0.000298	0.00268	3	3	0	Homo sapiens
Regulation of Glucokinase by Glucokinase Regulatory Protein	11	38	0.003	0.000298	0.00268	1	5	0	Homo sapiens
Transport of Mature mRNAs Derived from Intronless Transcripts	12	45	0.003	0.000336	0.00302	9	9	0.001	Homo sapiens
Interactions of Vpr with host cellular proteins	12	45	0.003	0.000336	0.00302	2	4	0	Homo sapiens
Orc1 removal from chromatin	16	73	0.005	0.000337	0.00303	4	4	0	Homo sapiens
DNA replication initiation	7	16	0.001	0.000347	0.00313	2	2	0	Homo sapiens
Transport of Mature mRNA derived from an Intron-Containing Transcript	17	81	0.006	0.000364	0.00327	4	4	0	Homo sapiens
Nuclear import of Rev protein	11	39	0.003	0.00037	0.00333	2	7	0.001	Homo sapiens
TP53 Regulates Transcription of DNA Repair Genes	18	89	0.006	0.000382	0.00344	5	17	0.001	Homo sapiens
Recruitment of NuMA to mitotic centrosomes	19	97	0.007	0.000393	0.00353	2	2	0	Homo sapiens
Transport of Mature Transcript to Cytoplasm	18	90	0.006	0.000435	0.00391	13	13	0.001	Homo sapiens
Mismatch repair (MMR) directed by MSH2:MSH6 (MutSalpha)	8	22	0.002	0.000455	0.00409	8	10	0.001	Homo sapiens
Telomere C-strand synthesis initiation	7	17	0.001	0.000496	0.0044	2	2	0	Homo sapiens
Phosphorylation of Emi1	5	8	0.001	0.000506	0.0044	2	2	0	Homo sapiens
Activation of anterior HOX genes in hindbrain development during early embryogenesis	21	116	0.008	0.000551	0.0044	36	43	0.004	Homo sapiens
Activation of HOX genes during differentiation	21	116	0.008	0.000551	0.0044	36	43	0.004	Homo sapiens
SUMOylation of ubiquitinylation proteins	11	41	0.003	0.000557	0.00445	1	3	0	Homo sapiens
Host Interactions with Influenza Factors	12	48	0.003	0.00059	0.00471	2	8	0.001	Homo sapiens
Mismatch Repair	8	23	0.002	0.000606	0.00485	15	17	0.001	Homo sapiens
tRNA modification in the nucleus and cytosol	15	70	0.005	0.000638	0.00511	16	37	0.003	Homo sapiens
Vpr-mediated nuclear import of PICs	11	42	0.003	0.000676	0.00541	1	2	0	Homo sapiens
mRNA Splicing - Minor Pathway	13	56	0.004	0.0007	0.0056	5	5	0	Homo sapiens
rRNA modification in the nucleus and cytosol	15	71	0.005	0.000735	0.00588	3	8	0.001	Homo sapiens
NOTCH3 Intracellular Domain Regulates Transcription	10	36	0.003	0.000753	0.00603	9	22	0.002	Homo sapiens
Transcriptional regulation by small RNAs	16	79	0.006	0.000774	0.00619	2	5	0	Homo sapiens
Deadenylation-dependent mRNA decay	14	65	0.005	0.000907	0.00726	6	10	0.001	Homo sapiens
tRNA modification in the mitochondrion	6	14	0.001	0.00101	0.00808	7	7	0.001	Homo sapiens
Regulation of mitotic cell cycle	17	90	0.006	0.00114	0.00911	37	38	0.003	Homo sapiens
APC/C-mediated degradation of cell cycle proteins	17	90	0.006	0.00114	0.00911	37	38	0.003	Homo sapiens
Processive synthesis on the C-strand of the telomere	7	20	0.001	0.00126	0.00972	7	7	0.001	Homo sapiens
TP53 Regulates Transcription of Genes Involved in G1 Cell Cycle Arrest	7	20	0.001	0.00126	0.00972	9	17	0.001	Homo sapiens
SUMOylation of chromatin organization proteins	13	60	0.004	0.00129	0.00972	4	15	0.001	Homo sapiens
SUMO E3 ligases SUMOylate target proteins	27	178	0.013	0.00138	0.00972	36	130	0.011	Homo sapiens
Transcriptional Regulation by E2F6	11	46	0.003	0.00139	0.00972	20	33	0.003	Homo sapiens
Transport of Ribonucleoproteins into the Host Nucleus	11	46	0.003	0.00139	0.00972	1	4	0	Homo sapiens
Meiosis	17	92	0.007	0.00143	0.01	11	15	0.001	Homo sapiens
Mitochondrial protein import	14	69	0.005	0.00157	0.011	13	14	0.001	Homo sapiens
Cilium Assembly	30	208	0.015	0.00165	0.0116	28	50	0.004	Homo sapiens
TP53 Regulates Transcription of Genes Involved in G2 Cell Cycle Arrest	7	21	0.002	0.00166	0.0116	4	11	0.001	Homo sapiens
Processing of Capped Intronless Pre-mRNA	8	28	0.002	0.00208	0.0145	9	10	0.001	Homo sapiens
Mismatch repair (MMR) directed by MSH2:MSH3 (MutSbeta)	7	22	0.002	0.00215	0.0151	8	9	0.001	Homo sapiens
SUMOylation	27	187	0.013	0.0027	0.0189	36	139	0.012	Homo sapiens
Gene Silencing by RNA	19	115	0.008	0.00271	0.0189	14	36	0.003	Homo sapiens
Meiotic recombination	12	58	0.004	0.00282	0.0197	5	9	0.001	Homo sapiens
NEP/NS2 Interacts with the Cellular Export Machinery	11	51	0.004	0.00304	0.0213	1	2	0	Homo sapiens
Cleavage of Growing Transcript in the Termination Region	13	67	0.005	0.0033	0.0231	4	4	0	Homo sapiens
RNA Polymerase II Transcription Termination	13	67	0.005	0.0033	0.0231	4	4	0	Homo sapiens
Translesion Synthesis by POLH	7	24	0.002	0.00346	0.0242	6	8	0.001	Homo sapiens
Export of Viral Ribonucleoproteins from Nucleus	11	52	0.004	0.00352	0.0246	1	5	0	Homo sapiens
Mitochondrial biogenesis	20	127	0.009	0.00361	0.0253	16	36	0.003	Homo sapiens
Cristae formation	8	31	0.002	0.00382	0.0268	2	2	0	Homo sapiens
APC-Cdc20 mediated degradation of Nek2A	7	25	0.002	0.00431	0.0283	3	3	0	Homo sapiens
HIV Life Cycle	25	175	0.013	0.00432	0.0283	62	115	0.01	Homo sapiens
Phosphorylation of the APC/C	6	19	0.001	0.00454	0.0283	2	2	0	Homo sapiens
Translesion synthesis by REV1	6	19	0.001	0.00454	0.0283	4	5	0	Homo sapiens
Cyclin A/B1/B2 associated events during G2/M transition	8	32	0.002	0.00461	0.0283	22	25	0.002	Homo sapiens
Viral Messenger RNA Synthesis	13	70	0.005	0.00472	0.0283	3	7	0.001	Homo sapiens
Condensation of Prophase Chromosomes	11	55	0.004	0.00528	0.0317	10	10	0.001	Homo sapiens
Signaling by NOTCH3	12	63	0.005	0.00535	0.0321	13	37	0.003	Homo sapiens
Inhibition of the proteolytic activity of APC/C required for the onset of anaphase by mitotic spindle checkpoint components	6	20	0.001	0.00578	0.0347	3	3	0	Homo sapiens
Translesion synthesis by POLI	6	20	0.001	0.00578	0.0347	3	3	0	Homo sapiens
Inactivation of APC/C via direct inhibition of the APC/C complex	6	20	0.001	0.00578	0.0347	2	2	0	Homo sapiens
Cyclin D associated events in G1	10	48	0.003	0.00581	0.0349	13	14	0.001	Homo sapiens
G1 Phase	10	48	0.003	0.00581	0.0349	13	14	0.001	Homo sapiens
Late Phase of HIV Life Cycle	23	161	0.012	0.00602	0.0361	55	77	0.007	Homo sapiens
TFAP2A acts as a transcriptional repressor during retinoic acid induced cell differentiation	4	9	0.001	0.00615	0.0369	4	7	0.001	Homo sapiens
COPI-dependent Golgi-to-ER retrograde traffic	17	107	0.008	0.00636	0.0382	6	11	0.001	Homo sapiens
Translesion synthesis by POLK	6	21	0.002	0.00726	0.0436	3	3	0	Homo sapiens
Chk1/Chk2(Cds1) mediated inactivation of Cyclin B:Cdk1 complex	5	15	0.001	0.00747	0.0448	5	5	0	Homo sapiens
HDR through MMEJ (alt-NHEJ)	5	15	0.001	0.00747	0.0448	6	8	0.001	Homo sapiens
Pathway name (upregulated, dICP0 HSV-1)	Entities	Entities	Entities	Entities	Entities	Reactions	Reactions	Reactions			Pathway name (downregulated, dICP0 HSV-1)	Entities	Entities	Entities	Entities	Entities	Reactions	Reactions	Reactions
	found	Total	ratio	pValue	FDR	found	total	ratio	Species name			found	Total	ratio	pValue	FDR	found	total	ratio	Species name
Activation of E2F1 target genes at G1/S	27	43	0.003	1.11e-16	2.11e-14	28	28	0.002	Homo sapiens		Endosomal/Vacuolar pathway	74	82	0.006	1.11e-16	1.1e-14	4	4	0	Homo sapiens
G1/S-Specific Transcription	27	43	0.003	1.11e-16	2.11e-14	28	28	0.002	Homo sapiens		Antigen Presentation: Folding, assembly and peptide loading of class I MHC	78	102	0.007	1.11e-16	1.1e-14	16	16	0.001	Homo sapiens
Mitotic G1-G1/S phases	56	173	0.012	1.11e-16	2.11e-14	90	98	0.008	Homo sapiens		Interferon alpha/beta signaling	100	184	0.013	1.11e-16	1.1e-14	20	20	0.002	Homo sapiens
G1/S Transition	47	150	0.011	1.11e-16	2.11e-14	55	61	0.005	Homo sapiens		Interferon gamma signaling	102	250	0.018	1.11e-16	1.1e-14	15	15	0.001	Homo sapiens
Cell Cycle, Mitotic	140	570	0.041	1.11e-16	2.11e-14	290	322	0.027	Homo sapiens		Interferon Signaling	128	392	0.028	1.11e-16	1.1e-14	64	66	0.006	Homo sapiens
Cell Cycle	159	682	0.049	1.11e-16	2.11e-14	353	411	0.035	Homo sapiens		Class I MHC mediated antigen processing & presentation	108	464	0.033	1.11e-16	1.1e-14	44	48	0.004	Homo sapiens
Cell Cycle Checkpoints	66	279	0.02	1.11e-16	2.11e-14	35	57	0.005	Homo sapiens		Antigen processing-Cross presentation	91	186	0.013	1.11e-16	1.1e-14	21	23	0.002	Homo sapiens
DNA strand elongation	24	38	0.003	3.33e-16	4.93e-14	15	15	0.001	Homo sapiens		ER-Phagosome pathway	85	164	0.012	1.11e-16	1.1e-14	9	10	0.001	Homo sapiens
DNA Replication	40	141	0.01	3.71e-14	4.93e-12	44	47	0.004	Homo sapiens		Extracellular matrix organization	93	329	0.024	1.11e-16	1.1e-14	261	318	0.027	Homo sapiens
Activation of ATR in response to replication stress	22	39	0.003	5.71e-14	6.9e-12	9	9	0.001	Homo sapiens		Cytokine Signaling in Immune system	215	1055	0.075	1.11e-16	1.1e-14	381	639	0.054	Homo sapiens
G0 and Early G1	21	38	0.003	3.11e-13	3.45e-11	27	27	0.002	Homo sapiens		Adaptive Immune System	148	997	0.071	1.11e-16	1.1e-14	142	261	0.022	Homo sapiens
S Phase	43	179	0.013	9.66e-13	9.19e-11	44	54	0.005	Homo sapiens		Immune System	350	2641	0.189	1.11e-16	1.1e-14	806	1493	0.127	Homo sapiens
Activation of the pre-replicative complex	20	36	0.003	1.03e-12	9.19e-11	9	9	0.001	Homo sapiens		Immunoregulatory interactions between a Lymphoid and a non-Lymphoid cell	84	316	0.023	1.11e-16	1.1e-14	23	43	0.004	Homo sapiens
Synthesis of DNA	35	132	0.009	9.18e-12	7.16e-10	26	26	0.002	Homo sapiens		Degradation of the extracellular matrix	43	148	0.011	6.66e-16	6.13e-14	90	105	0.009	Homo sapiens
Resolution of Sister Chromatid Cohesion	35	134	0.01	1.37e-11	1.02e-09	8	8	0.001	Homo sapiens		Integrin cell surface interactions	32	86	0.006	5.11e-15	4.39e-13	47	54	0.005	Homo sapiens
Mitotic Prometaphase	44	207	0.015	2.65e-11	1.86e-09	15	15	0.001	Homo sapiens		Collagen degradation	27	69	0.005	2.17e-13	1.73e-11	28	34	0.003	Homo sapiens
Signaling by Rho GTPases	70	447	0.032	4.63e-11	3.05e-09	50	112	0.01	Homo sapiens		Elastic fibre formation	22	46	0.003	7.87e-13	5.98e-11	16	17	0.001	Homo sapiens
Unwinding of DNA	12	12	0.001	5.23e-11	3.14e-09	4	4	0	Homo sapiens		ECM proteoglycans	26	79	0.006	2.57e-11	1.83e-09	21	23	0.002	Homo sapiens
Amplification of signal from the kinetochores	28	94	0.007	8.44e-11	4.64e-09	4	4	0	Homo sapiens		Neutrophil degranulation	72	480	0.034	4.15e-11	2.82e-09	10	10	0.001	Homo sapiens
Amplification of signal from unattached kinetochores via a MAD2 inhibitory signal	28	94	0.007	8.44e-11	4.64e-09	4	4	0	Homo sapiens		Molecules associated with elastic fibres	18	38	0.003	1.08e-10	6.93e-09	10	10	0.001	Homo sapiens
M Phase	63	390	0.028	1.34e-10	7.1e-09	56	66	0.006	Homo sapiens		Signaling by Interleukins	86	640	0.046	1.18e-10	7.22e-09	261	491	0.042	Homo sapiens
Mitotic Spindle Checkpoint	30	110	0.008	1.44e-10	7.35e-09	7	7	0.001	Homo sapiens		Non-integrin membrane-ECM interactions	22	61	0.004	1.61e-10	9.36e-09	17	22	0.002	Homo sapiens
Polo-like kinase mediated events	14	23	0.002	7.99e-10	3.92e-08	15	15	0.001	Homo sapiens		Regulation of Insulin-like Growth Factor (IGF) transport and uptake by Insulin-like Growth Factor Binding Proteins (IGFBPs)	31	127	0.009	4.84e-10	2.71e-08	5	14	0.001	Homo sapiens
G2/M Checkpoints	34	154	0.011	1.9e-09	8.91e-08	22	24	0.002	Homo sapiens		Post-translational protein phosphorylation	28	109	0.008	1.11e-09	5.9e-08	1	1	0	Homo sapiens
Transcription of E2F targets under negative control by DREAM complex	14	25	0.002	2.28e-09	1.05e-07	12	12	0.001	Homo sapiens		Syndecan interactions	15	29	0.002	1.19e-09	6.06e-08	11	15	0.001	Homo sapiens
RHO GTPase Effectors	52	316	0.023	3.11e-09	1.37e-07	45	107	0.009	Homo sapiens		Collagen formation	27	104	0.007	1.76e-09	8.64e-08	52	77	0.007	Homo sapiens
Chromosome Maintenance	27	105	0.008	4.03e-09	1.73e-07	27	27	0.002	Homo sapiens		Interleukin-4 and Interleukin-13 signaling	38	211	0.015	2.11e-08	9.89e-07	32	46	0.004	Homo sapiens
Kinesins	21	68	0.005	1.02e-08	4.18e-07	11	14	0.001	Homo sapiens		Assembly of collagen fibrils and other multimeric structures	20	67	0.005	2.41e-08	1.11e-06	19	26	0.002	Homo sapiens
DNA Double-Strand Break Repair	34	167	0.012	1.34e-08	5.38e-07	87	107	0.009	Homo sapiens		MET activates PTK2 signaling	14	32	0.002	3.3e-08	1.45e-06	5	5	0	Homo sapiens
Homology Directed Repair	29	130	0.009	2.33e-08	9.07e-07	42	50	0.004	Homo sapiens		Collagen biosynthesis and modifying enzymes	20	76	0.005	1.77e-07	7.61e-06	33	51	0.004	Homo sapiens
MHC class II antigen presentation	31	148	0.011	3.13e-08	1.19e-06	25	26	0.002	Homo sapiens		Innate Immune System	129	1302	0.093	3.76e-07	1.54e-05	297	651	0.055	Homo sapiens
RHO GTPases Activate Formins	31	149	0.011	3.62e-08	1.34e-06	4	27	0.002	Homo sapiens		Signaling by PDGF	18	69	0.005	8.11e-07	3.25e-05	25	28	0.002	Homo sapiens
Mitotic Metaphase and Anaphase	38	211	0.015	4.53e-08	1.63e-06	11	12	0.001	Homo sapiens		Platelet degranulation	26	137	0.01	1.37e-06	5.35e-05	5	11	0.001	Homo sapiens
Mitotic Anaphase	37	208	0.015	9.19e-08	3.22e-06	10	11	0.001	Homo sapiens		Collagen chain trimerization	14	44	0.003	1.42e-06	5.41e-05	10	28	0.002	Homo sapiens
Transcription of E2F targets under negative control by p107 (RBL1) and p130 (RBL2) in complex with HDAC1	11	20	0.001	1.4e-07	4.75e-06	8	8	0.001	Homo sapiens		MET promotes cell motility	14	45	0.003	1.84e-06	6.62e-05	12	12	0.001	Homo sapiens
Separation of Sister Chromatids	35	194	0.014	1.47e-07	4.85e-06	8	8	0.001	Homo sapiens		Hemostasis	87	812	0.058	1.99e-06	7e-05	157	327	0.028	Homo sapiens
DNA Replication Pre-Initiation	22	88	0.006	1.73e-07	5.53e-06	18	21	0.002	Homo sapiens		Response to elevated platelet cytosolic Ca2+	26	144	0.01	3.32e-06	0.000113	5	14	0.001	Homo sapiens
Neuronal System	59	436	0.031	2.38e-07	7.32e-06	86	163	0.014	Homo sapiens		Laminin interactions	11	31	0.002	6.89e-06	0.000234	14	15	0.001	Homo sapiens
Lagging Strand Synthesis	12	26	0.002	2.44e-07	7.32e-06	11	11	0.001	Homo sapiens		O-linked glycosylation	24	133	0.01	7.87e-06	0.00026	19	26	0.002	Homo sapiens
Resolution of AP sites via the multiple-nucleotide patch replacement pathway	13	32	0.002	3.25e-07	1e-05	15	19	0.002	Homo sapiens		Platelet activation, signaling and aggregation	40	293	0.021	8.65e-06	0.000277	72	114	0.01	Homo sapiens
Telomere C-strand (Lagging Strand) Synthesis	14	38	0.003	3.68e-07	1.07e-05	14	14	0.001	Homo sapiens		Activation of Matrix Metalloproteinases	11	35	0.003	2.09e-05	0.000647	23	27	0.002	Homo sapiens
Extension of Telomeres	15	45	0.003	4.95e-07	1.39e-05	21	21	0.002	Homo sapiens		Signaling by Receptor Tyrosine Kinases	58	518	0.037	3.3e-05	0.00099	315	631	0.054	Homo sapiens
HDR through Homologous Recombination (HRR)	19	72	0.005	5.33e-07	1.44e-05	19	19	0.002	Homo sapiens		Defective B3GALTL causes Peters-plus syndrome (PpS)	11	39	0.003	5.47e-05	0.00164	1	1	0	Homo sapiens
PCNA-Dependent Long Patch Base Excision Repair	11	23	0.002	5.45e-07	1.47e-05	6	6	0.001	Homo sapiens		O-glycosylation of TSR domain-containing proteins	11	41	0.003	8.47e-05	0.00246	2	2	0	Homo sapiens
DNA Repair	49	349	0.025	9.21e-07	2.39e-05	190	309	0.026	Homo sapiens		NCAM1 interactions	11	44	0.003	0.000155	0.00435	4	10	0.001	Homo sapiens
HDR through Homologous Recombination (HRR) or Single Strand Annealing (SSA)	25	124	0.009	1.29e-06	3.35e-05	38	42	0.004	Homo sapiens		Interleukin-10 signaling	16	86	0.006	0.000175	0.00489	4	15	0.001	Homo sapiens
Activation of anterior HOX genes in hindbrain development during early embryogenesis	24	116	0.008	1.35e-06	3.37e-05	39	43	0.004	Homo sapiens		NCAM signaling for neurite out-growth	14	69	0.005	0.000184	0.00496	11	23	0.002	Homo sapiens
Activation of HOX genes during differentiation	24	116	0.008	1.35e-06	3.37e-05	39	43	0.004	Homo sapiens		Signaling by MET	16	87	0.006	0.000198	0.00516	44	49	0.004	Homo sapiens
Recognition of DNA damage by PCNA-containing replication complex	12	31	0.002	1.5e-06	3.6e-05	6	6	0.001	Homo sapiens		Smooth Muscle Contraction	10	39	0.003	0.000251	0.00651	7	9	0.001	Homo sapiens
Homologous DNA Pairing and Strand Exchange	14	44	0.003	2.01e-06	4.82e-05	8	8	0.001	Homo sapiens		Cell surface interactions at the vascular wall	32	256	0.018	0.000313	0.00764	34	64	0.005	Homo sapiens
Translocation of ZAP-70 to Immunological synapse	13	42	0.003	6.17e-06	0.000142	4	4	0	Homo sapiens		Basigin interactions	8	26	0.002	0.000314	0.00764	6	10	0.001	Homo sapiens
Telomere Maintenance	18	78	0.006	6.53e-06	0.00015	23	23	0.002	Homo sapiens		RUNX2 regulates genes involved in cell migration	6	14	0.001	0.000318	0.00764	7	7	0.001	Homo sapiens
TP53 Regulates Transcription of Cell Cycle Genes	16	65	0.005	1e-05	0.000221	19	42	0.004	Homo sapiens		Dissolution of Fibrin Clot	6	14	0.001	0.000318	0.00764	9	19	0.002	Homo sapiens
Phosphorylation of CD3 and TCR zeta chains	13	45	0.003	1.27e-05	0.000264	5	7	0.001	Homo sapiens		Caspase activation via Death Receptors in the presence of ligand	7	20	0.001	0.000346	0.00797	9	9	0.001	Homo sapiens
PD-1 signaling	13	45	0.003	1.27e-05	0.000264	1	4	0	Homo sapiens		OAS antiviral response	6	15	0.001	0.000457	0.0105	13	15	0.001	Homo sapiens
COPI-dependent Golgi-to-ER retrograde traffic	21	107	0.008	1.31e-05	0.000264	2	11	0.001	Homo sapiens		Diseases associated with O-glycosylation of proteins	14	76	0.005	0.000477	0.011	4	9	0.001	Homo sapiens
TP53 Regulates Transcription of Genes Involved in G2 Cell Cycle Arrest	9	21	0.002	1.37e-05	0.000264	9	11	0.001	Homo sapiens		Trafficking and processing of endosomal TLR	6	16	0.001	0.000638	0.014	5	7	0.001	Homo sapiens
Polymerase switching	8	16	0.001	1.39e-05	0.000264	4	4	0	Homo sapiens		RUNX2 regulates genes involved in differentiation of myeloid cells	4	6	0	0.000645	0.0142	2	2	0	Homo sapiens
Leading Strand Synthesis	8	16	0.001	1.39e-05	0.000264	4	4	0	Homo sapiens		Glycosaminoglycan metabolism	24	182	0.013	0.000828	0.0174	61	82	0.007	Homo sapiens
Transcriptional Regulation by E2F6	13	46	0.003	1.59e-05	0.000302	20	33	0.003	Homo sapiens		Diseases associated with glycosaminoglycan metabolism	11	54	0.004	0.000842	0.0177	23	29	0.002	Homo sapiens
Gap-filling DNA repair synthesis and ligation in GG-NER	10	27	0.002	1.6e-05	0.000305	2	2	0	Homo sapiens		Interleukin-6 signaling	6	17	0.001	0.00087	0.0179	17	19	0.002	Homo sapiens
Factors involved in megakaryocyte development and platelet production	30	194	0.014	2.11e-05	0.00038	19	43	0.004	Homo sapiens		Diseases of glycosylation	25	194	0.014	0.000897	0.0179	27	77	0.007	Homo sapiens
Polymerase switching on the C-strand of the telomere	8	17	0.001	2.13e-05	0.000383	4	4	0	Homo sapiens		Butyrophilin (BTN) family interactions	5	12	0.001	0.00113	0.0217	3	8	0.001	Homo sapiens
Presynaptic phase of homologous DNA pairing and strand exchange	12	41	0.003	2.38e-05	0.00043	5	5	0	Homo sapiens		Fibronectin matrix formation	4	7	0.001	0.00114	0.0217	3	3	0	Homo sapiens
Resolution of Abasic Sites (AP sites)	13	48	0.003	2.46e-05	0.000442	15	43	0.004	Homo sapiens		O-linked glycosylation of mucins	13	74	0.005	0.00114	0.0217	17	17	0.001	Homo sapiens
DNA Damage Bypass	14	58	0.004	4.18e-05	0.000711	31	34	0.003	Homo sapiens		Caspase activation via extrinsic apoptotic signalling pathway	8	32	0.002	0.00119	0.0226	10	17	0.001	Homo sapiens
Meiotic recombination	14	58	0.004	4.18e-05	0.000711	5	9	0.001	Homo sapiens		Transcriptional regulation by RUNX2	20	144	0.01	0.00119	0.0226	83	84	0.007	Homo sapiens
Generation of second messenger molecules	14	58	0.004	4.18e-05	0.000711	3	17	0.001	Homo sapiens		Antiviral mechanism by IFN-stimulated genes	15	94	0.007	0.00128	0.0243	29	31	0.003	Homo sapiens
Processive synthesis on the lagging strand	8	19	0.001	4.63e-05	0.00074	7	7	0.001	Homo sapiens		Diseases of Immune System	8	33	0.002	0.00144	0.026	11	14	0.001	Homo sapiens
Meiosis	18	92	0.007	5.5e-05	0.000881	11	15	0.001	Homo sapiens		Diseases associated with the TLR signaling cascade	8	33	0.002	0.00144	0.026	11	14	0.001	Homo sapiens
Transmission across Chemical Synapses	38	290	0.021	6.39e-05	0.00102	57	110	0.009	Homo sapiens		The AIM2 inflammasome	3	4	0	0.00225	0.04	4	4	0	Homo sapiens
Regulation of TP53 Activity through Phosphorylation	18	95	0.007	8.19e-05	0.00123	8	26	0.002	Homo sapiens		HS-GAG degradation	9	44	0.003	0.00235	0.04	9	14	0.001	Homo sapiens
Reproduction	21	123	0.009	9.33e-05	0.0014	14	24	0.002	Homo sapiens		Negative regulators of DDX58/IFIH1 signaling	8	36	0.003	0.00246	0.0405	11	13	0.001	Homo sapiens
CDC6 association with the ORC:origin complex	6	11	0.001	0.000103	0.00155	2	2	0	Homo sapiens		Defective B4GALT7 causes EDS, progeroid type	6	21	0.002	0.0025	0.0405	1	1	0	Homo sapiens
Dual Incision in GG-NER	11	41	0.003	0.00011	0.00165	3	3	0	Homo sapiens		Defective B3GALT6 causes EDSP2 and SEMDJL1	6	21	0.002	0.0025	0.0405	1	1	0	Homo sapiens
Mitotic G2-G2/M phases	30	214	0.015	0.000119	0.00176	72	80	0.007	Homo sapiens		Defective B3GAT3 causes JDSSDHD	6	21	0.002	0.0025	0.0405	1	1	0	Homo sapiens
G2/M DNA damage checkpoint	16	81	0.006	0.000125	0.00176	10	12	0.001	Homo sapiens		MAPK1/MAPK3 signaling	31	280	0.02	0.00253	0.0405	12	46	0.004	Homo sapiens
E2F mediated regulation of DNA replication	8	22	0.002	0.000126	0.00176	3	4	0	Homo sapiens
Termination of translesion DNA synthesis	10	35	0.003	0.000135	0.00189	9	9	0.001	Homo sapiens
Transcriptional Regulation by TP53	54	486	0.035	0.000157	0.0022	64	259	0.022	Homo sapiens
NOTCH3 Intracellular Domain Regulates Transcription	10	36	0.003	0.00017	0.00237	9	22	0.002	Homo sapiens
Phosphorylation of Emi1	5	8	0.001	0.000211	0.00287	2	2	0	Homo sapiens
Assembly of the pre-replicative complex	14	68	0.005	0.000215	0.00287	9	12	0.001	Homo sapiens
Removal of the Flap Intermediate	7	18	0.001	0.000221	0.00287	4	4	0	Homo sapiens
G2/M Transition	29	212	0.015	0.000228	0.00296	70	78	0.007	Homo sapiens
Base Excision Repair	13	62	0.004	0.0003	0.0039	15	87	0.007	Homo sapiens
Deposition of new CENPA-containing nucleosomes at the centromere	12	54	0.004	0.000303	0.00394	4	4	0	Homo sapiens
Nucleosome assembly	12	54	0.004	0.000303	0.00394	4	4	0	Homo sapiens
E2F-enabled inhibition of pre-replication complex formation	5	9	0.001	0.00036	0.00468	1	1	0	Homo sapiens
Developmental Biology	107	1177	0.084	0.000404	0.00485	223	484	0.041	Homo sapiens
TP53 Regulates Transcription of Genes Involved in G1 Cell Cycle Arrest	7	20	0.001	0.000413	0.00496	9	17	0.001	Homo sapiens
Translesion synthesis by Y family DNA polymerases bypasses lesions on DNA template	11	48	0.003	0.000414	0.00497	25	28	0.002	Homo sapiens
Golgi-to-ER retrograde transport	22	148	0.011	0.000427	0.00513	5	18	0.002	Homo sapiens
Switching of origins to a post-replicative state	16	92	0.007	0.000501	0.00601	9	9	0.001	Homo sapiens
Condensation of Prometaphase Chromosomes	6	15	0.001	0.000534	0.00635	4	4	0	Homo sapiens
Generic Transcription Pathway	127	1454	0.104	0.000548	0.00635	160	726	0.062	Homo sapiens
Fanconi Anemia Pathway	10	42	0.003	0.000559	0.00635	13	13	0.001	Homo sapiens
POU5F1 (OCT4), SOX2, NANOG repress genes related to differentiation	5	10	0.001	0.000577	0.00635	7	7	0.001	Homo sapiens
Gene expression (Transcription)	148	1751	0.125	0.000737	0.0081	267	898	0.076	Homo sapiens
Resolution of D-loop Structures through Holliday Junction Intermediates	9	36	0.003	0.000742	0.00816	9	9	0.001	Homo sapiens
Resolution of D-Loop Structures	9	37	0.003	0.000897	0.00986	10	10	0.001	Homo sapiens
Resolution of D-loop Structures through Synthesis-Dependent Strand Annealing (SDSA)	8	30	0.002	0.000959	0.0105	1	1	0	Homo sapiens
Processing of DNA double-strand break ends	15	90	0.006	0.00112	0.0123	15	17	0.001	Homo sapiens
Signaling by NOTCH3	12	63	0.005	0.00114	0.0126	13	37	0.003	Homo sapiens
Translesion Synthesis by POLH	7	24	0.002	0.00119	0.0129	6	8	0.001	Homo sapiens
Condensation of Prophase Chromosomes	11	55	0.004	0.00123	0.0129	10	10	0.001	Homo sapiens
G2/M DNA replication checkpoint	4	7	0.001	0.00127	0.0129	2	2	0	Homo sapiens
HDR through Single Strand Annealing (SSA)	9	39	0.003	0.00129	0.0129	4	6	0.001	Homo sapiens
Orc1 removal from chromatin	13	73	0.005	0.00132	0.0132	4	4	0	Homo sapiens
Cyclin A/B1/B2 associated events during G2/M transition	8	32	0.002	0.00144	0.0144	21	25	0.002	Homo sapiens
Adrenaline,noradrenaline inhibits insulin secretion	8	32	0.002	0.00144	0.0144	5	6	0.001	Homo sapiens
SUMOylation of DNA replication proteins	10	48	0.003	0.00151	0.0151	6	8	0.001	Homo sapiens
Mitotic Prophase	19	133	0.01	0.00159	0.0159	25	34	0.003	Homo sapiens
RNA Polymerase II Transcription	134	1593	0.114	0.00161	0.0161	203	787	0.067	Homo sapiens
Transcriptional regulation of pluripotent stem cells	11	57	0.004	0.00163	0.0163	29	35	0.003	Homo sapiens
Translesion synthesis by REV1	6	19	0.001	0.00177	0.0177	4	5	0	Homo sapiens
FGFR2 ligand binding and activation	7	26	0.002	0.00186	0.0186	5	5	0	Homo sapiens
Regulation of TP53 Activity	23	178	0.013	0.00198	0.0198	16	98	0.008	Homo sapiens
Processive synthesis on the C-strand of the telomere	6	20	0.001	0.00228	0.0205	7	7	0.001	Homo sapiens
Translesion synthesis by POLI	6	20	0.001	0.00228	0.0205	3	3	0	Homo sapiens
Costimulation by the CD28 family	15	97	0.007	0.00229	0.0206	6	34	0.003	Homo sapiens
Regulation of gene expression in beta cells	8	35	0.003	0.00248	0.0224	9	12	0.001	Homo sapiens
POU5F1 (OCT4), SOX2, NANOG activate genes related to proliferation	6	21	0.002	0.0029	0.0261	16	16	0.001	Homo sapiens
Translesion synthesis by POLK	6	21	0.002	0.0029	0.0261	3	3	0	Homo sapiens
Regulation of mitotic cell cycle	14	90	0.006	0.00299	0.0269	37	38	0.003	Homo sapiens
APC/C-mediated degradation of cell cycle proteins	14	90	0.006	0.00299	0.0269	37	38	0.003	Homo sapiens
Activation of NIMA Kinases NEK9, NEK6, NEK7	4	9	0.001	0.00313	0.0282	2	4	0	Homo sapiens
Chk1/Chk2(Cds1) mediated inactivation of Cyclin B:Cdk1 complex	5	15	0.001	0.00336	0.0303	5	5	0	Homo sapiens
Removal of the Flap Intermediate from the C-strand	5	15	0.001	0.00336	0.0303	4	4	0	Homo sapiens
Presynaptic depolarization and calcium channel opening	5	15	0.001	0.00336	0.0303	1	2	0	Homo sapiens
Nuclear Envelope Breakdown	11	63	0.005	0.00347	0.0312	9	13	0.001	Homo sapiens
Potassium Channels	15	103	0.007	0.00395	0.0356	6	17	0.001	Homo sapiens
PI3K Cascade	10	58	0.004	0.00564	0.0451	2	6	0.001	Homo sapiens
Signaling by activated point mutants of FGFR3	5	17	0.001	0.00565	0.0452	6	6	0.001	Homo sapiens
IRS-related events triggered by IGF1R	11	68	0.005	0.00603	0.0482	3	11	0.001	Homo sapiens
