# Supplementary material for: The histone chaperone HIRA promotes the induction of host innate immune defences in response to HSV-1 infection
Source: PLoS Pathog. 2019 Mar 22;15(3):e1007667. doi: 10.1371/journal.ppat.1007667 (PMC6472835; doi:10.1371/journal.ppat.1007667)
Supplement: S5 Table — Differential downregulated immune system genes identified by Reactome (https://reactome.org/) pathway analysis of treated (t) HFt shCtrl and shHIRA cells (as described in S4 Table). shHIRA (t)/shCtrl (t). (XLSX) [file ppat.1007667.s014.xlsx]

## Sheet: S5 Table
Table S5: Downregulated immune genes (shHIRA [t] / shCtrl [t])
IFNb	WT HSV-1	dICP0 HSV-1
P16671	Q86WV6	Q86WV6
P98066	P05556	P05556
P16471	P16070	P16070
P03956	Q8NAC3	Q8NAC3
O43187	P09038	Q9H8H3
P03956	Q9H8H3	Q13261
P08254	P41279	Q99608
P10145	Q13261	P11233
P10145	P35568	P00736
P14210	P10145	P13501
P00749	Q9Y616	Q96C10
P19875	P00736	Q16666
P35354	P13501	P02778
P47989	Q96C10	P40933
P14210	Q16666	P28908
P02778	P02778	O00635
P05120	O75165	Q86WT6
P05120	P40933	P26951
P08473	Q8TD55	P43235
P19875	O00635	Q29836, Q31612, P01889, Q31610, P30486
Q13489	P13500	P12931-1
P13500	Q86WT6	Q31612, P30486
Q16828	Q15109	Q16828
P18510	Q14258	P03956
P18510	P43235	Q13557
P13500	P09769	Q9UBX1
P08254	P03956	P19320
Q9NWQ8	P11215	P07355
P14778	Q13557	P02751
P35354	P02748	P61769
P02778	P02751	P19438
P09341	P07355	Q14142
P09341	P61769	P09871
P14778	P09871	P10619
P20809	Q9NZ08	Q9NZ08
P16671	P15941	P15941
Q9H3R2	P07339	Q6UX06
Q14627	P80217	Q29836, Q31612, P30486
P16871	Q9UQM7	P07339
	Q96PP9	P80217
	O94856	O94855
	Q96PP8	Q96PP9
	Q9HAV5	Q8IWA5
	P29466	Q96PP8
	Q9UBR2	P48960
	P17931	Q8N8V2
	Q9BYX4	P29466
	P16188, P04439, P13746	P32246
	P02452	P07686
	P14210	Q9UBR2
	Q14164	P17931
	Q8IV61	P11233
	P23497	P28906-1
	Q03405	Q9BYX4
	P14316	P16188, P04439, P13746
	P11169	P47989
	P35354	P14210
	P19525	Q08722
	Q9NWQ8	Q14164
	P48740	Q8IV61
	P19875	Q16581
	P05362	P23497
	Q03518	Q05823
	Q6P179	P14316
	P49716	P10319, P03989, P30481, P30460, P18463, P30461, P30483, P18464, P30462, P30484, P18465, P30485, P30464, P30486, Q29940, P30487, P30488, P30466, P30685, Q29836, Q95365, Q29718, P30490, Q31612, P30491, P30479, P30492, P30493, P30495, P30475, P30498, Q04826, P01889
	Q13510	P35237
	P02794	P01574
	P01584	Q8N6P7
	P02795	Q9NWQ8
	P15509	P48740
	P25774	Q03519
	P02792	Q03518
	Q99836	O95398
	P14778	Q6P179
	P13688	P02795
	P01033	P25774
	P01034	P02792
	Q9Y572	Q99836
	P29728	P14778
	O14862	P13688
	P10145	P01033
	P08253	P01034
	P53667	P01137
	P13498	P24394
	P52630	Q9Y6Z7
	P24385	Q9Y572
	P01891, P30456, P05534, P30512, P30457, P30447, P30459, P10316, P04439, Q09160, P18462, P30450, P10314, P30453, P30443, P30455, P16189, P16188, P16190, P01892	P29728
	P0DMV8	O14862
	Q99572	P08253
	O14672	O14508
	P11215	P18827
	Q9H1C4	O14508
	P35030	P13498
	Q14573	P30501, P30504, P30505, Q9TNN7, Q29960, Q29865, Q29963, Q07000, P30510, P30499, P10321, P30508, Q95604, P04222
	Q13489	P52630
	P15941	P01891, P30456, P05534, P30512, P30457, P30447, P30459, P10316, P04439, Q09160, P18462, P30450, P10314, P30453, P30443, P30455, P16189, P16188, P16190, P01892
	P53779	Q99572
	P01375	O14672
	P26038	Q07817
	Q9H0B8	Q9H1C4
	P25963	P35030
	P02461	Q14573
	Q02985	P15941
	P13501	P53779
	Q15306	P20333
	P40306	P01137
	Q9BQ51	Q6ZN66
	P13500	P14209
	O00478	P02461
	Q9Y239	P13501
	Q9UHL4	P40306
	Q96D96	Q9BQ51
	P42224-2	O00182
	P01024	P13598
	P35354	O00478
	P42224-1	P13232
	P41226	O60674
	P49716	Q9UHL4
	Q96PQ7	P42224-2
	O14879	P42224-1
	O00481	P41226
	P14210	O75874
	P16871	O14879
	P09914	P60033
	P05556	O00481
	Q92608	P19320
	P30511	P13612
	P09912	P33076
	P07858	P14210
	Q9UL46	P16871
	P09913	P09914
	P10909	P05556
	P08254	P28799
	P27105	P30511
	P08253	P09912
	Q8IYM9	P07858
	P18627	Q9UL46
	Q05209	P09913
	P10914	P08254
	P49662	P27105
	Q92956	P08253
	Q96AZ6	P40189-1
	Q99650	P40189-2
	Q01629	Q8IYM9
	Q8TDB6	O60603
	Q01628	P49662
	O14933	Q92956
	P08123	Q96AZ6
	O00300	Q99650
	P18510	Q01629
	O15524	Q8TDB6
	P31949	P04233
	P42226	Q01628
	P42224, P42224-1, P42224-2	O14933
	P08473	P08123
	Q96JJ3	P30740
	P0DMV8	O00300
	P09603	P07711
	Q9UII4	P42229
	Q9Y6Y9	P19438
	Q96B97	P31949
	O00329	P42226
	P08254	P08473
	O94804	P07384
	P15586	P42224, P42224-1, P42224-2
	P13164	P04440
	P28065	Q96JJ3
	P28062	Q8IUC6
	P01584	P09603
	P20809	Q9UII4
	P16671	Q9Y6Y9
	P16671	O00206
	P29466	P07602
	P00749	Q9HC29
	P05231	Q96B97
	P19878	Q29836, Q31612, P01889, P30480, Q31610, P30486
	P02751	O00329
	P42224, P42224-1, P42224-2	P00751
	Q9BZM6	Q99608
	Q8WXG1	P08254
	P19875	Q92932
	P09603	P15586
	P05120	P13164
	P05120	P28065
	O14543	P28062
	Q9ULZ3	P16671
	P05231	P16671
	P01375	P29466
	P08603	P00749
	P18510	P19878
	Q92985	P02751
	O15455	P42224, P42224-1, P42224-2
	Q9UBG0	Q8WXG1
	P26038	P49184
	P25942-1	P09603
	P26022	Q9ULZ3
	Q10589	P15289
	P02778	P08603
	P24385	P32246
	P15144	Q92985
	Q07065	O15455
	P53634	Q9UBG0
	P03956	P08962
	Q9UMW8	Q9NZK5
	Q9UL46	Q9BYM8
	Q9Y251	P25942-1
	O14543	P26022
	P22732	Q10589
	Q92569	Q10588
	P05362	P02778
	P05155	Q07817
	P10620	P16471
	Q9BRZ2	P15144
	P04083	Q07065
	Q13636	P53634
	Q9C035	P03956
	P01033	Q9UMW8
	Q86WI3	Q9UL46
	P05161	Q9Y251
	P48060	P61018
	O60437	P22732
	Q9Y275	P05156
	O15533	P05155
	Q05209	Q96BD6
	P29590	P10620
	P41439	P04083
	P14778	Q9C035
	Q9H3M7	P01033
	Q13410	P05161
	Q9UJT9	Q86WI3
	P09341	P48060
	Q969P5	O60437
	P02452	Q9Y275
	O15524	O15533
	P09038	P29590
	P84022	P24394
	Q14627	P41439
	P16035	P13612
	Q9UBD9	P14778
	P98066	Q9UJT9
	Q9NZQ7	Q969P5
	P43353	P01903
	P20591	P16035
	P43234	P98066
	P20592	Q9NZQ7
	O43508	P43353
	P19474	P43234
	Q06323	P20591
	P32456	P20592
	P32455	P12931-1
	Q8NEB5	O43508
	P78324	P19474
	O15143	Q06323
	Q14764	P32456
	Q92478	P32455
	Q9Y6K5	O15143
	Q9H0R5	Q14764
	P57764	Q92478
	P68431	Q9Y6K5
	P04083	Q9H0R5
	P07355	P57764
	O95760	P61916
	P16188	P04083
	P17931	P20333
	Q63HN8	P07355
	P00973	P16188
	Q9NRD1	P17931
	Q9Y2E6	Q63HN8
	Q15646	O95415
	P78410	P00973
	O95786	Q9NRD1
	O15117	P06396
	Q7Z6A9	Q9Y2E6
	Q8WWI1	P30486
	Q6GPH4	Q96RD7
	Q8TF62	Q15646
	O15342	P78410
	P48060	O95786
	Q15306	O15117
	Q13488	Q8WWI1
	P08123	Q6GPH4
	Q8IVU3	Q8TF62
	Q16401	P18084
	P09341	P13987
	Q969X1	P48060
	Q9HB29	Q96FS4
	P36941	Q13007
		Q13488
		P08123
		P40189, P40189-2, P40189-1
		Q8TDQ0
		Q8IVU3
		Q96NA2
		Q969X1
		P36941
