# Supplementary material for: The histone chaperone HIRA promotes the induction of host innate immune defences in response to HSV-1 infection
Source: PLoS Pathog. 2019 Mar 22;15(3):e1007667. doi: 10.1371/journal.ppat.1007667 (PMC6472835; doi:10.1371/journal.ppat.1007667)
Supplement: S6 Table — Relative fold ISG transcriptome [84] changes (FDR Q-value < 0.05) identified following IFN-β (IFNb; 100 IU/ml) or HSV-1 infection (WT or ΔICP0 HSV-1, annotated WT HSV1 and dICP0 HSV-1; MOI 1 PFU/cell) treatment. Conditions: shHIRA (no treatment; nt)/shCtrl (nt). shCtrl (treatment; t)/ shCtrl (nt). shHIRA (t)/shCtrl (t). (XLSX) [file ppat.1007667.s015.xlsx]

## Sheet: S6 Table
Table S6. Relative fold ISG transcriptome changes in non-treated (nt) or treated (t) HFt shCtrl and shHIRA cells
	shHIRA [nt] / shCtrl [nt]				shCtrl [t, IFNb] / shCtrl [nt]				shHIRA [t, IFNb]/shCtrl [t, IFNb]				shCtrl [t, WT HSV-1]/shCtrl [nt]				shHIRA [t, WT HSV-1]/shCtrl [t, WT HSV-1]				shCtrl [t, dICP0 HSV-1]/shCtrl [nt]				shHIRA [t, dICP0 HSV-1]/shCtrl [t, dICP0 HSV-1]
Gene Name	Fold change	Q-Value		Gene Name	Fold change	Q-Value		Gene Name	Fold change	Q-Value		Gene Name	Fold change	Q-Value		Gene Name	Fold change	Q-Value		Gene Name	Fold change	Q-Value		Gene Name	Fold change	Q-Value
ZIC2	10.5193	1e-300		IFIT3	5.87944	3.92174e-250		RSAD2	-1.82675	2.51729e-28		DDX58	6.47847	1e-300		DDX58	-3.70696	8.23596e-109		APOL1	3.75389	1e-300		RSAD2	-3.55483	7.28093e-255
DSG2	11.119	1e-300		DDX58	5.3939	6.37725e-218		MYD88	-1.53804	3.25935e-26		IFIH1	5.84548	1e-300		IFIT3	-3.79318	6.90359e-106		DDX58	6.16635	1e-300		IFIT3	-3.31269	1.56639e-224
CA2	11.8928	1e-300		RSAD2	9.9412	6.04694e-211		PSME1	-1.54385	5.12601e-26		IFIT2	11.2271	1e-300		RSAD2	-3.93785	8.5338e-103		DHX58	3.62599	1e-300		OAS1	-3.1804	1.83628e-207
NEFM	5.92576	1e-300		IFIH1	5.45518	4.37461e-208		B2M	-1.58135	3.16314e-25		IFIT3	7.18292	1e-300		ISG15	-3.698	4.32354e-96		HERC6	5.59667	1e-300		APOL1	-3.37096	7.78411e-207
ADGRL2	5.14749	1e-300		HERC6	5.53239	2.04354e-204		IL15RA	-1.59053	1.15921e-24		RSAD2	11.4536	1e-300		MYD88	-3.28096	1.11647e-93		IFI35	4.27227	1e-300		IFIT2	-3.28895	4.65391e-197
AMOT	5.05704	1e-300		OAS1	7.55186	3.59728e-166		PARP12	-1.50707	1.20776e-24		ZC3HAV1	5.09938	1e-300		OAS1	-4.24863	3.04706e-93		IFIH1	5.63758	1e-300		WARS	-3.02292	1.4731e-195
HOXD13	6.61957	1e-300		ISG15	5.88911	1.7137e-161		PARP9	-1.53239	1.45561e-24		OAS1	6.91496	2.11706e-295		UBE2L6	-3.29647	2.25792e-92		IFIT2	9.00948	1e-300		UBA7	-2.91303	8.41386e-195
NUP210	11.337	1e-300		USP18	5.19148	3.67128e-150		FAM46A	-1.59844	1.48893e-24		TNFSF10	9.92008	5.64223e-240		RNF213	-3.27289	3.23116e-91		IFIT3	6.57294	1e-300		PSMB9	-3.43625	1.12517e-188
IRS4	10.8482	1e-300		MX1	7.51747	8.43023e-147		ERAP1	-1.57002	1.62056e-24		XAF1	4.28078	1.28535e-233		TNFSF10	-4.26063	1.61659e-90		ISG15	6.24509	1e-300		DHX58	-2.90323	2.21679e-184
DSC3	13.0569	1e-300		IFIT2	7.79282	4.45344e-146		HERC6	-1.55813	1.89091e-23		EIF2AK2	3.5175	5.31976e-200		IFIT2	-3.85538	7.2262e-84		LGALS9	5.56805	1e-300		LGALS9	-3.08497	1.20076e-183
ZNF711	11.6426	1e-300		XAF1	3.99207	6.74722e-136		OAS1	-1.42803	9.59682e-23		HERC6	5.03031	2.53175e-181		TRIM25	-3.01404	1.85274e-74		MYD88	3.24367	1e-300		TAP1	-3.12115	1.43291e-181
CXORF57	7.55332	1e-300		LGALS9	5.52514	2.56334e-127		NLRC5	-1.43197	1.17782e-21		USP18	6.51455	5.86459e-174		PARP14	-3.30324	1.75225e-73		OAS1	7.88877	1e-300		TNFSF10	-4.6623	1.11927e-180
IGF2BP1	4.47754	1e-300		IFI35	4.17983	5.10036e-127		IFIT3	-1.43749	3.27476e-21		MX1	7.29262	9.29005e-170		DTX3L	-3.41226	2.66877e-73		PARP12	4.06621	1e-300		IFI35	-3.53355	2.903e-180
ATF3	4.25901	1e-300		PARP9	3.59208	2.42017e-123		PARP14	-1.58239	5.61973e-21		PARP14	3.54071	5.76583e-168		APOL1	-3.72711	2.72257e-73		PARP9	3.65399	1e-300		PARP12	-2.76052	3.85239e-175
CDC25A	3.48333	1e-300		PARP12	3.74736	1.1266e-119		MX1	-1.37977	1.35889e-20		SP110	5.05738	7.36553e-166		ZC3HAV1	-2.683	3.68328e-70		RSAD2	11.2112	1e-300		IL15RA	-3.43871	2.63971e-173
HEY1	7.48737	1e-300		PARP14	3.67849	1.31471e-108		IFIH1	-1.50366	2.90364e-20		ISG15	4.5067	3.03182e-162		IFIH1	-3.49482	2.93498e-69		TAP1	3.70491	1e-300		PSMB8	-3.10833	3.09609e-170
CKB	5.36241	1e-300		TNFSF10	8.40374	2.35316e-101		XAF1	-1.42008	1.05962e-19		MYD88	3.27577	3.00544e-152		STAT2	-2.89853	2.70698e-67		TNFSF10	10.341	1e-300		PARP9	-2.79603	1.68819e-169
HOXB9	13.9223	1e-300		DHX58	3.312	5.81505e-98		C19ORF66	-1.30833	1.08041e-19		TDRD7	3.86589	2.53487e-145		PML	-2.7466	4.47567e-66		USP18	5.63883	1e-300		MYD88	-2.93826	1.17309e-166
HS6ST2	10.7698	1e-300		PNPT1	3.53454	9.44431e-98		UBE2L6	-1.34684	2.64246e-19		PNPT1	3.77141	1.30094e-140		XAF1	-2.97323	1.26704e-62		WARS	3.38198	1e-300		UBE2L6	-2.89416	4.5707e-153
CHD7	8.54605	1e-300		TAP1	3.09861	1.21445e-80		PSMB8	-1.36811	3.19383e-19		ZNFX1	2.72046	1.50833e-118		PARP9	-3.32575	3.71971e-62		XAF1	4.08129	1e-300		TLR3	-3.80422	7.06062e-153
LIN28B	12.0122	1e-300		DTX3L	2.82798	1.22664e-80		SP110	-1.49719	4.58602e-19		RICTOR	3.43087	1.4188e-117		B2M	-2.60372	5.19805e-61		TRIM21	3.2943	1.33e-300		HLA-B	-2.69093	2.88028e-152
XIST	13.3883	1e-300		TRIM21	2.87433	1.57384e-80		DTX3L	-1.37679	5.55546e-19		IRF1	3.1155	6.69108e-111		NMI	-4.20168	1.88737e-59		CD274	3.54182	2.5166e-286		MX1	-3.03162	4.93268e-151
EN2	10.2581	1e-300		MYD88	2.70633	4.41606e-77		CD47	-1.47522	1.12068e-18		RNF114	2.34121	4.98887e-95		ZNFX1	-2.82617	2.01332e-58		ZNFX1	2.78323	1.49411e-266		HERC6	-2.81996	5.18554e-149
GREB1L	5.26164	1e-300		APOL1	3.60545	9.98351e-75		DDX58	-1.46079	4.01327e-18		UBE2L6	2.35761	1.13917e-94		MX1	-3.13758	1.70243e-57		UBE2L6	2.94867	1.38186e-264		PSME2	-2.53665	7.72598e-147
POU4F1	10.984	1e-300		EIF2AK2	2.76095	6.47541e-74		RNF213	-1.29354	8.33226e-18		STAT2	2.30121	6.52515e-91		TAP1	-3.03411	1.95295e-53		IL15RA	3.17348	4.13822e-263		B2M	-2.67503	1.48393e-144
BMP7	9.45291	2.77756e-299		UBE2L6	2.78577	1.10471e-71		TAPBP	-1.29025	8.58094e-18		CD274	3.76353	1.47017e-87		TDRD7	-2.69287	2.74529e-53		ZC3HAV1	3.06953	1.91759e-259		IFIH1	-3.11103	1.56419e-143
CDC7	3.81824	1.34326e-298		TAP2	2.70552	1.34294e-71		IFI35	-1.32135	5.47085e-17		RNF19B	3.33046	3.96375e-87		PSME1	-3.17652	2.88231e-51		DTX3L	3.04573	1.31331e-253		C19ORF66	-2.58905	2.25746e-142
MAP3K21	6.51124	2.40138e-296		RNF213	2.69782	1.65938e-71		ZNFX1	-1.26012	6.71551e-17		PML	2.66321	8.36794e-75		SP110	-3.12009	8.84764e-50		C19ORF66	2.84478	3.1681e-247		PSME1	-2.75443	1.83799e-141
GPATCH4	2.9315	3.07352e-296		SP110	3.27467	2.25497e-70		PSME2	-1.23561	8.74604e-17		PARP9	2.5115	5.59717e-74		TAPBP	-2.74907	3.71136e-49		RNF213	2.94221	1.26854e-241		NMI	-3.35907	4.06718e-139
TIAM1	10.8691	5.10306e-296		TLR3	4.3233	2.29688e-70		IRF1	-1.23081	9.82563e-17		PARP12	3.31921	1.00236e-72		HERC6	-2.9408	1.96864e-47		PARP14	3.90226	1.26918e-241		TDRD7	-2.52724	1.71351e-137
MAGEA3	12.6901	5.29778e-296		C19ORF66	2.54386	1.12877e-67		CD274	-1.75465	1.43536e-16		TAP1	2.26976	1.35792e-72		C19ORF66	-3.57995	8.72501e-47		PSMB9	3.12476	1.5389e-241		ERAP1	-2.69725	8.8822e-130
MAPK8IP2	5.04997	2.34214e-295		TDRD7	2.39005	4.34535e-60		DHX58	-1.238	1.74646e-16		RNF213	2.12718	8.93921e-72		WARS	-2.07521	2.8788e-44		SP110	3.97861	2.78764e-231		TRIM21	-2.3379	1.04178e-129
VPS9D1-AS1	7.93453	1.76601e-292		IL15RA	2.37125	2.42144e-52		HLA-B	-1.28871	2.71329e-16		TRIM21	2.91939	5.95778e-70		NLRC5	-2.89795	2.45706e-43		MX1	7.69552	1.39357e-221		DDX58	-2.71053	7.65096e-126
MAGEA1	12.8065	2.09208e-290		ZNFX1	2.28812	1.28688e-50		TAP1	-1.29407	6.77801e-16		TRIM25	2.03851	4.67199e-69		PARP12	-2.98003	3.88305e-43		TAP2	2.84382	5.87806e-219		ISG15	-3.42749	8.70234e-126
DSP	3.28149	9.06602e-285		PSMB9	2.89464	5.31074e-43		TDRD7	-1.27347	6.93719e-16		DNAJA1	1.83191	1.83891e-64		TRIM21	-2.74498	1.11767e-40		TDRD7	2.82962	4.35764e-215		RBCK1	-2.53593	3.07386e-124
ANKRD1	8.27673	2.68042e-283		PML	2.24028	7.51704e-43		TRIM21	-1.16342	9.22816e-16		SLC25A28	2.83981	3.23746e-58		DNAJC13	-2.05724	5.27131e-39		TLR3	4.50819	1.35185e-208		TAP2	-2.37599	8.19964e-122
ZIC5	12.6431	9.84365e-283		UBA7	2.47133	1.45373e-41		TAP2	-1.19591	2.04289e-14		NMI	2.87299	9.48215e-57		PSME2	-2.35895	5.47832e-38		PNPT1	3.66792	1.29154e-188		ZNFX1	-2.19967	9.18183e-122
AUTS2	7.24367	3.86446e-281		FAM46A	1.94929	1.38386e-40		EHD4	-1.09073	6.71619e-14		DTX3L	2.00786	1.5009e-56		CD274	-2.75987	2.253e-37		UBA7	2.39936	9.27313e-173		EHD4	-2.09183	3.02662e-108
STK26	6.69995	1.21372e-277		PSME2	1.8193	5.00985e-37		STAT2	-1.11941	5.1021e-13		WARS	1.84332	1.46861e-51		UBA7	-2.2559	4.93973e-37		FAM46A	2.53187	2.26655e-168		NLRC5	-2.68448	2.22569e-107
DSC2	10.9676	8.61493e-276		PSMB8	1.90022	1.16317e-36		PML	-1.03658	2.07881e-12		APOL1	2.24869	2.92788e-51		HLA-B	-1.84923	3.63046e-34		SLC25A28	2.56277	2.59486e-162		RNF213	-2.38806	1.15132e-106
ZCCHC12	9.3094	5.6403e-274		ADAR	1.82327	5.37765e-36		CGAS	-1.7372	4.32291e-11		TLR3	3.36303	2.30562e-48		USP18	-2.63117	5.81557e-34		RNF19B	2.77093	4.36242e-157		DTX3L	-2.43505	7.79595e-104
MYH14	12.5799	1.17777e-273		HLA-B	1.90599	4.73622e-35		ISG15	-1.22402	4.46036e-11		DHX58	2.76251	1.13197e-43		PSMB8	-3.46487	6.84918e-34		EHD4	2.17413	2.999e-156		PARP14	-2.36197	1.34583e-102
MSI1	9.78899	2.31944e-273		SLC25A28	1.83628	1.4226e-32		TAPBPL	-1.26948	7.03488e-11		EHD4	1.77372	2.0164e-41		EIF2AK2	-2.21188	2.10315e-33		STAT2	2.1467	3.52583e-151		PML	-2.30841	1.73489e-102
PPM1E	9.8114	3.85159e-271		NMI	2.70641	5.52658e-32		RBCK1	-0.97916	1.42627e-10		CASP8	2.32639	9.22789e-40		IRF1	-2.35627	5.7008e-32		RICTOR	2.49315	1.09475e-150		USP18	-2.46133	4.65394e-102
NKX2-5	12.5982	4.46489e-271		WARS	2.39942	2.22254e-30		UBA7	-1.07983	2.19319e-10		TRAFD1	1.72162	2.19166e-38		EHD4	-1.82163	5.42128e-31		EIF2AK2	2.64453	4.50258e-150		XAF1	-2.20315	1.41221e-97
FAM69B	9.55409	1.63845e-270		STAT2	1.7685	6.9935e-29		USP18	-1.04693	2.22306e-10		SAT1	1.70844	1.10077e-37		TLR3	-3.29721	6.41533e-31		IRF1	2.31363	2.99945e-148		CD274	-2.07959	1.72451e-96
ADD2	12.5741	1.78638e-268		CMTR1	1.64233	1.62115e-28		MOV10	-0.923852	3.23752e-10		NLRC5	1.80237	1.57954e-32		ADAR	-1.73633	8.90507e-28		SAT1	2.07105	2.90437e-144		TAPBP	-2.30594	7.62329e-94
KIAA1671	4.59914	2.85006e-268		NLRC5	1.58556	9.17581e-27		RICTOR	-1.65415	4.20232e-10		CMTR1	1.46926	5.45029e-31		DHX58	-3.27812	7.97394e-26		PML	2.72927	5.38761e-143		SP110	-2.20381	1.43087e-93
SLAIN1	10.0836	3.20686e-268		CD274	2.17102	9.974e-27		TRIM25	-0.883	3.38953e-09		UBA7	1.62162	2.52711e-30		PSMB9	-2.87179	1.24686e-25		NLRC5	2.35812	2.95346e-141		CD47	-2.66572	4.77879e-91
MAGEA6	10.4676	4.69799e-267		MOV10	1.67937	3.8286e-26		PSMB9	-1.12109	1.26022e-08		AZI2	1.58231	2.92478e-30		IL15RA	-2.58465	9.63989e-25		TRIM25	1.94666	9.22734e-131		MOV10	-1.96412	1.14117e-88
PCDH9	4.19335	4.95883e-266		ERAP1	1.49945	1.04079e-24		ADAR	-0.831618	1.29865e-08		MOV10	1.75271	1.21043e-29		SAT1	-1.5972	3.30033e-23		PSMB8	1.97623	3.50815e-121		TAPBPL	-2.93006	5.80256e-85
NELL2	10.4355	3.24315e-264		TRIM25	1.48738	1.79299e-24		IFIT2	-1.15886	1.30721e-08		SERTAD1	1.68391	1.1032e-28		RICTOR	-1.94151	2.01735e-21		PSME2	1.85572	1.4437e-119		IRF1	-1.97595	8.1054e-85
RIMS4	8.1506	6.31146e-261		N4BP1	1.40439	4.43471e-21		APOL1	-1.03042	1.37368e-08		HLA-B	1.18971	9.38633e-28		MOV10	-1.70167	3.65927e-18		ADAR	1.77023	3.18474e-117		TRIM25	-1.87127	1.88089e-84
DHRS2	8.34544	9.14737e-260		EHD4	1.40539	5.199e-21		TLR3	-1.25365	2.15471e-08		LGALS9	3.93174	1.95563e-26		IFI35	-3.09716	2.77746e-17		N4BP1	1.88824	2.59082e-110		SAT1	-1.88789	3.28035e-80
PRAME	12.5418	1.25929e-255		RBCK1	1.42292	1.06987e-19		SLC25A28	-0.831777	4.16938e-08		DNAJC13	1.26403	1.96868e-20		FAM46A	-1.58449	4.35112e-17		NMI	2.52992	2.97983e-110		ADAR	-1.84968	5.05852e-80
KLHL23	4.75779	2.50514e-254		RICTOR	2.03211	9.9615e-18		DNAJC13	-0.905079	6.36059e-08		PSME2	1.15391	2.97159e-20		SLC25A28	-1.5029	3.1855e-14		CMTR1	1.76567	3.02612e-106		FAM46A	-1.92504	3.9838e-76
SLC7A2	9.67927	1.33002e-253		B2M	1.30558	1.3324e-16		NMI	-1.16893	8.15453e-08		IL15RA	1.7222	1.28373e-18		CASP8	-1.49211	1.10641e-13		TRAFD1	1.67856	1.37632e-100		STAT2	-2.023	6.44707e-76
CECR2	12.4929	2.81929e-253		IRF1	1.2238	2.01572e-16		EIF2AK2	-0.926111	9.84098e-08		PSMB9	1.7452	1.94279e-17		DNAJA1	-1.03193	1.1775e-13		HLA-B	1.68528	4.53021e-99		N4BP1	-1.54239	2.1625e-58
PNMA8A	4.33572	4.30312e-248		PSME1	1.19412	5.11973e-16		LGALS9	-0.905137	2.60659e-07		ADAR	1.0091	6.90668e-15		RBCK1	-1.86913	2.93193e-13		MOV10	1.79348	9.92343e-85		SLC25A28	-1.49545	7.14358e-56
AL035425.3	13.5808	6.34146e-247		CD47	1.26154	3.38632e-15		TNFSF10	-1.40573	5.53737e-07		B2M	0.963878	7.52068e-13		ERAP1	-2.02683	6.96043e-13		DNAJA1	1.67127	4.81797e-81		TRAFD1	-1.13437	3.10407e-36
PODXL2	5.25577	5.53787e-246		RNF114	1.1251	9.77731e-15		N4BP1	-0.7907	5.58634e-07		IFI35	1.31967	3.61459e-10		AZI2	-1.17265	4.49356e-11		RBCK1	1.76505	6.50017e-78		EIF2AK2	-1.52588	1.9672e-35
EPHA7	12.413	2.62158e-245		RNF19B	1.37351	1.32766e-14		SAT1	-1.50181	4.04238e-06		N4BP1	0.914508	5.96328e-09		TAP2	-1.54907	2.91441e-09		RNF114	1.41532	1.81916e-69		RICTOR	-1.48206	9.80312e-35
SINHCAF	3.61562	5.70359e-244		DNAJA1	1.16568	3.1865e-11		SERTAD1	-0.801941	8.4911e-06		USP25	-1.60205	6.04007e-09		RNF114	-0.786943	1.51838e-08		SERTAD1	1.84114	2.57692e-53		CMTR1	-0.988009	1.09624e-27
RYR2	12.6189	6.59199e-243		ZC3HAV1	0.98719	3.26255e-11		AZI2	-0.673314	1.33656e-05		MORC3	1.13178	1.58704e-08		PSMA5	0.969059	2.49828e-08		RFX5	1.28566	6.47815e-52		DNAJC13	-1.07433	6.4755e-24
NR6A1	7.04603	1.12669e-241		TRAFD1	1.2252	8.43667e-11		RNF114	-0.579564	6.95616e-05		RFX5	0.940676	3.43243e-08		N4BP1	-1.03548	2.98476e-08		NUB1	1.25811	2.75627e-42		ZC3HAV1	-0.973985	4.27564e-23
NUP205	2.56786	2.37113e-240		NUB1	1.0819	4.64179e-10		PNPT1	-0.681043	0.00016248		TAPBPL	-1.78442	2.74322e-07		PNPT1	-0.800653	4.10911e-07		PSME1	1.0991	1.33954e-40		CGAS	-1.62776	3.54662e-22
PHF21B	9.52192	1.77015e-237		RFX5	0.937241	5.49254e-10		WARS	-0.751677	0.000175444		FAM46A	0.721316	2.25922e-06		CD47	-1.1306	8.28036e-05		CD47	1.36181	3.83486e-38		RNF114	-0.762217	5.8953e-18
GPR50	9.90953	2.68077e-237		IRF9	1.67956	4.25787e-08		MORC3	-0.668006	0.000346337		PSME1	0.527067	9.85651e-05		LGALS9	-1.41408	0.000200427		CASP8	1.20052	4.64973e-33		PNPT1	-1.21865	2.88569e-17
DPYSL5	12.2067	4.07407e-236		TAPBP	0.90211	8.2186e-08		TRAFD1	-0.499146	0.00591289		NUB1	0.630011	0.000121773		USP25	1.16784	0.000628177		RNF31	1.23448	3.7882e-29		AZI2	-0.900163	5.30655e-17
EYA4	10.2585	2.46346e-235		CASP8	0.860766	5.99391e-07		CMTR1	-0.361971	0.0145436		PSMB8	0.598388	0.000257412		TRAFD1	-0.569559	0.000869119		IRF9	1.95865	4.67339e-26		RNF31	-0.92811	1.78711e-16
HIC2	3.4169	1.02987e-232		SAT1	1.66834	6.61347e-07						PSMA5	-0.52755	0.00037693		CGAS	-1.38445	0.00388536		MORC3	0.990835	2.0071e-25		RFX5	-0.749578	7.37e-15
NAT8L	5.7398	2.65528e-221		TAPBPL	0.928487	3.24454e-06						C19ORF66	0.546831	0.000823407		CMTR1	-0.474752	0.00442306		B2M	1.00834	2.12887e-25		DNAJA1	-0.692048	5.47848e-13
STRBP	3.37191	4.00975e-221		RNF31	0.809123	3.64577e-06						TAP2	0.713507	0.000929519		RFX5	-0.480984	0.013725		CGAS	1.10911	3.77302e-18		NUB1	-0.585339	1.37907e-08
ONECUT2	6.14486	1.46874e-220		AZI2	0.718297	4.48779e-06						RNF31	0.746564	0.00202553						TAPBP	0.917254	9.19375e-18		USP25	-0.76776	5.61427e-08
MDC1	2.68711	1.0074e-219		SERTAD1	0.447318	0.0205866						CD47	-0.580196	0.00258423						ERAP1	0.764891	1.11852e-14		CASP8	-0.563502	1.99008e-07
GLDC	6.15472	1.14622e-218		MORC3	0.42178	0.0272298						ERAP1	-0.552743	0.00266703						AZI2	0.710433	2.54708e-13		IRF9	-0.932792	2.4097e-07
PARP1	2.23137	2.57919e-218		USP25	0.389581	0.0496393						IRF9	1.50407	0.0333159						TAPBPL	0.563508	1.4257e-07		RNF19B	0.494227	4.17611e-06
B4GALNT3	6.70573	5.25832e-218										CGAS	0.718553	0.0496675						PSMA5	0.306645	0.000289589		PSMA5	-0.394712	9.98851e-06
HOMER2	6.22098	4.60924e-217																		USP25	0.408378	0.00159759		MORC3	-0.506258	1.46247e-05
APCDD1	-2.39779	4.60924e-217																		DNAJC13	0.228088	0.0352142
HOXB6	12.1143	5.29221e-214
CA8	11.9895	2.96564e-213
SERPINF1	-2.18623	5.59892e-213
FAM169A	7.88133	2.2663e-212
CNTNAP2	10.0312	3.79861e-211
RFC5	2.45834	2.22114e-210
ASRGL1	6.51822	2.14533e-209
PAX6	10.1138	4.27925e-209
CPE	5.82566	8.2137e-209
SYK	12.0639	4.46331e-208
SPTBN2	7.06319	1.9092e-206
GATA4	12.026	1.16322e-205
GRK3	4.9685	6.42748e-203
WNK2	8.97971	6.82929e-203
ARID3B	3.35182	1.07559e-202
TRIM9	5.0472	7.78325e-199
DDX21	2.35427	7.41697e-198
NEFL	4.66417	6.26182e-197
ADGRV1	9.14006	4.97352e-196
U2SURP	2.54122	5.73118e-194
CBX2	3.62773	7.27934e-194
KIF5C	7.61234	3.07395e-191
PCSK6	4.42295	3.08651e-191
SLC35F2	3.29959	1.28442e-190
XRCC2	3.03923	1.33487e-190
GTSF1	11.839	1.78882e-189
CD36	-3.85148	3.06655e-189
GLB1L2	11.8009	2.10633e-188
CAMSAP3	9.97837	2.1324e-188
COBL	11.8737	8.99204e-188
SCML2	3.58743	4.08961e-187
PCDH7	4.0365	5.97556e-187
LONRF2	4.8627	1.72515e-186
PTGFRN	3.33235	6.13252e-186
POU2F1	2.90158	5.3424e-184
NKRF	2.55736	7.51435e-184
IQGAP2	6.79197	1.68641e-183
PKP2	11.7605	1.78083e-182
KCNK5	9.86438	3.6877e-181
ALDH1A2	2.6839	4.87701e-180
PPAT	2.51351	1.23314e-178
SLC44A5	7.58087	3.32364e-177
SYP	5.28948	1.57916e-176
BCL6B	11.6524	1.70133e-176
SLC1A3	3.68703	1.09728e-175
SNHG17	2.84638	3.25494e-175
ESPL1	2.32724	8.30254e-175
TBX1	8.45421	3.70069e-174
TMEM119	-2.10336	1.46318e-171
LAPTM4B	2.20846	3.14611e-171
TIPIN	2.57728	3.48775e-171
TAF4B	3.47464	1.21524e-170
CENPV	2.69255	1.42746e-170
UPF3B	2.60337	9.15509e-170
NRN1	6.05237	3.47936e-169
CTSK	-2.07202	9.68975e-169
DNAH17	8.31472	1.08054e-168
WWC1	3.73628	2.06404e-167
NUP155	2.10233	1.58529e-166
IGSF3	6.43924	8.7232e-166
PCLO	6.32513	1.13221e-165
TRIM71	11.7843	6.44605e-165
VGF	5.41765	2.873e-164
UNC5C	11.5185	3.7022e-164
FAM184A	5.46254	4.26384e-164
CPVL	5.89389	5.22705e-164
MTF2	2.87949	6.77851e-164
GTPBP3	2.43559	1.5304e-163
SLITRK5	8.3415	1.24916e-162
EMILIN2	-1.96449	9.47148e-162
PMAIP1	2.79272	7.70872e-161
NVL	2.27918	4.73434e-160
PRMT5	1.97434	8.72252e-160
CDX2	11.6637	3.42438e-159
GATA3	9.62824	5.32601e-158
FOXG1	5.16679	8.96226e-158
ENPP2	-2.00479	1.27785e-157
ZBED6CL	5.74597	4.13321e-157
RPS6KL1	5.45941	6.84272e-157
BLM	3.13716	1.65157e-156
TWNK	2.38697	2.71534e-156
LSR	3.04565	5.18791e-156
ALDH5A1	4.39948	6.50158e-156
SNHG15	2.92113	9.81813e-156
PLS1	6.53813	2.98976e-155
DKC1	2.00201	4.17566e-155
EXO1	2.48025	1.44503e-154
PTPN3	5.3338	2.69182e-154
SULT4A1	7.5234	2.75039e-154
RRP12	2.05812	8.54998e-154
FAM155B	11.4046	1.19446e-153
ID4	3.89205	1.29086e-153
SMO	3.61237	1.84698e-153
MAP7D2	6.56506	1.09816e-152
MCM2	2.08604	1.21547e-152
NOLC1	1.86497	1.42499e-152
SCARA3	-2.06338	2.06128e-152
ACP5	-2.32154	2.75194e-152
NOL11	2.21473	2.94957e-152
KIF1A	8.09103	4.84036e-152
BCOR	2.0985	6.50624e-152
KIAA1324L	6.06005	7.55361e-151
CHORDC1	2.14854	1.42312e-150
PDLIM3	9.42907	1.83053e-150
ZNF704	6.46089	7.29685e-150
AK2	1.84143	1.65168e-149
TXLNG	2.54671	1.68315e-149
FST	-2.0966	3.40621e-149
VANGL2	11.3307	5.1459e-149
RAB11FIP4	6.06222	6.53386e-149
MRGPRF	-2.27727	1.0449e-148
URB2	2.16078	1.44794e-148
RBM20	11.4495	5.00203e-147
GNG4	4.06244	1.90306e-146
ANKRD19P	8.59871	2.91499e-145
BACH2	6.03816	2.0485e-144
PRMT3	2.28072	2.90423e-144
NOV	-2.04983	4.80775e-144
NAA25	1.98082	1.18466e-143
PRPF38A	1.94827	1.38751e-143
SMC1A	1.90444	1.21291e-142
BEX2	5.69483	3.4401e-142
PLEKHH1	6.9683	6.98567e-142
NCAM1	8.07241	3.37265e-141
OSR2	-1.87214	3.64427e-141
OLFML3	-1.88589	7.60912e-141
GPR27	8.59502	1.32376e-140
HOXB3	9.37705	2.82038e-140
COIL	2.07838	1.0269e-139
RCC1	1.8613	1.81036e-139
CXADR	6.19844	2.34539e-139
LRRC61	5.29754	7.5549e-139
HGF	-2.64571	7.64903e-139
RNF219	2.47889	8.18047e-139
LYAR	2.20227	9.12795e-138
RNF138	3.735	3.23808e-137
TMEM178B	5.84747	4.52472e-137
PALD1	8.17772	6.0872e-137
HOXA5	3.4353	2.43601e-136
MED12L	6.94076	3.48821e-136
S100A6	-1.88367	3.67543e-136
ZNF689	2.10424	5.5145e-136
JPH1	7.39946	1.33008e-135
AIF1L	6.70087	1.08923e-134
RPRD1A	2.03161	1.33428e-134
ADAMTS17	11.1279	1.33862e-134
HEATR1	1.88579	3.6658e-134
ZNF280B	8.46615	4.64455e-134
LRP2	8.43127	1.2372e-133
GPNMB	-1.91021	1.76048e-133
WDR77	1.9406	4.69855e-133
ARHGEF26	4.11785	5.6034e-133
ADGRL3	11.1073	9.26571e-133
NUP62CL	6.62268	5.39588e-132
AK4	2.54189	7.48135e-132
ODC1	1.83279	8.70705e-132
BSN	4.97545	2.81211e-131
CHD1	1.97532	2.93677e-131
CCDC181	11.3641	4.10799e-131
SERBP1	1.89414	4.3332e-131
ADAM33	-2.2034	7.85175e-131
PDGFRB	-1.70491	9.37482e-131
MCM10	2.2339	9.65052e-131
MYEF2	3.12594	1.0265e-130
SLC16A3	-1.99984	1.14326e-130
KLF5	3.2689	1.30309e-130
LY6K	-2.10879	3.74323e-130
BEND4	11.2454	4.30891e-130
FAM216A	2.32069	1.7529e-129
SLC35F1	11.3376	5.40682e-129
KIF21A	3.12411	1.22774e-128
WDR43	1.80748	1.29268e-128
SDK2	5.78408	1.795e-128
GPR63	6.95152	1.50459e-127
CGN	6.72934	1.51958e-127
MFAP4	-1.79175	2.22838e-127
RFWD3	1.79706	4.66591e-127
UTP14A	1.97033	6.84209e-127
CCDC86	2.1376	7.69424e-127
SDC3	-1.68631	2.54205e-126
OAF	-1.99611	3.72037e-126
NOP2	1.84296	4.1087e-126
WNK3	7.80241	4.84492e-126
ELOVL2	6.58064	5.26321e-126
PRPS1	2.30445	5.57997e-126
BARX1	8.24333	7.39282e-126
FZD3	6.7437	7.71211e-126
C19ORF48	2.29798	7.89336e-126
PCDHGC3	-1.86553	1.37657e-125
ADAMTS2	-2.02822	1.51962e-125
AGTPBP1	2.41272	1.72332e-125
DCTPP1	1.98348	2.52171e-125
OLIG2	11.1091	3.04549e-125
RBM26	1.9777	3.6694e-125
POLA1	1.90425	7.71412e-125
PPARGC1B	4.04429	1.75876e-124
SRPX	-1.67749	2.0927e-124
QTRT2	2.02185	3.58283e-124
RAD51C	2.12584	4.47282e-124
CHRNA5	5.89843	5.58844e-124
EMP3	-1.67646	1.87014e-123
CPXM2	-1.65687	1.90134e-123
ITPRIPL1	3.68052	4.51612e-123
SIM2	11.1736	6.59644e-123
ECM1	-1.91271	1.18907e-122
DUSP8	3.64116	1.18907e-122
MCM7	1.80431	1.35043e-122
MRPL37	1.74836	1.58356e-122
HOXB8	10.9958	2.04966e-122
RASGEF1A	6.82655	2.07642e-122
UGT8	11.1094	4.71e-122
ZNF503	2.71644	6.26075e-122
FGFR2	10.9733	1.0877e-121
TARBP1	2.05292	1.20853e-121
MMP19	-1.95262	1.29141e-121
EZH2	1.86423	1.55616e-121
PROSER2	4.16383	1.86055e-121
C1R	-1.63069	3.7281e-121
PAMR1	-1.59728	4.00541e-121
COCH	8.06689	4.13345e-121
LOXL4	-1.80621	5.52105e-121
TWIST2	-1.79403	7.21907e-121
THOC2	1.88131	1.20595e-120
SLC16A10	10.9118	1.46046e-120
POLR1B	1.8291	1.49956e-120
BEX4	2.25226	2.77256e-120
TICRR	2.3356	1.11021e-119
PRKAA2	3.14234	3.00719e-119
TENM1	10.9191	3.25654e-119
PTGS1	-1.57044	3.34291e-119
MMP14	-1.73919	5.11247e-119
VSTM4	-1.99987	8.06337e-119
PGAM5	1.95431	2.89204e-118
C8ORF33	1.68049	3.2297e-118
MAP3K9	4.99358	3.32257e-118
EHD3	-1.69147	6.59672e-118
PSME1	-1.78439	1.17117e-117
CR2	10.9761	1.21241e-117
DDX10	1.89426	2.15388e-117
CDH12	10.8394	3.73115e-117
ZNF620	4.30752	8.0016e-117
HEY2	10.8443	1.46201e-116
MYO5C	7.36698	2.93441e-116
AKAP1	1.78591	3.84654e-116
LIN9	2.96776	5.06717e-116
EXOSC2	1.86533	8.16758e-116
CRYBG1	-1.96024	8.90538e-116
PNN	1.86405	1.11799e-115
SFXN1	1.69567	1.29478e-115
CLDN11	-1.62083	3.04192e-115
CSTF2	1.87251	3.23627e-115
RFC3	2.14269	3.4626e-115
C1ORF112	2.38787	3.64942e-115
SFMBT2	3.0162	5.54454e-115
MYSM1	1.78724	6.26265e-115
PTX3	-1.63823	6.90509e-115
MYO5B	8.07252	7.86827e-115
FIRRE	6.18932	1.01449e-114
HSD3B7	-1.87349	1.13212e-114
IRF8	10.9221	1.17554e-114
KIAA0895	3.57572	1.84799e-114
SNX10	8.21297	5.8384e-114
PLEKHA7	5.68883	6.51708e-114
LGALS1	-1.64305	6.86255e-114
HSPD1	1.6055	1.78375e-113
DLX2	4.34514	3.1736e-113
PROSER1	1.95821	3.6106e-113
SDE2	2.11547	4.08741e-113
PI4KAP1	3.6711	6.54891e-113
SRSF12	5.47325	1.28548e-112
MMP1	-1.90335	1.77673e-112
BUB1	1.84443	1.88344e-112
MOXD1	-1.62933	2.05487e-112
CDS1	4.93291	2.05487e-112
SEMA6A	4.74645	3.71588e-112
CLIP2	-1.78912	8.52383e-112
LMX1B	8.99675	1.2928e-111
FAM46C	-2.22892	4.47358e-111
RMND5A	1.97899	9.33675e-111
CDCA7	2.1694	9.53727e-111
FOXRED2	1.98678	1.69736e-110
HTRA1	-1.54616	2.01036e-110
CCND2	3.29408	2.25222e-110
PDE10A	10.7612	2.42948e-110
HOXC13	7.50783	5.2835e-110
SNX29	-1.78009	5.69322e-110
ACVR2B	2.65988	8.84289e-110
ARFGEF3	3.61461	9.27616e-110
PM20D2	2.11458	1.69969e-109
LGALS3	-1.60404	1.92096e-109
THUMPD2	2.29801	1.96023e-109
POLE	1.91089	3.59973e-109
SETD6	2.77394	4.70367e-109
HOXB7	10.9533	5.36752e-109
UTP18	1.65982	6.18367e-109
DHX33	1.65618	7.95584e-109
ANO5	10.884	1.25609e-108
RAB3IP	3.33366	1.51126e-108
NOC3L	1.7976	1.82812e-108
EMB	5.36423	2.1823e-108
MRM3	2.01959	2.7716e-108
TDRKH	4.03611	2.86353e-108
PLXNC1	-1.87426	3.51373e-108
CRABP2	-1.63726	3.71665e-108
ELAVL2	7.28536	8.47976e-108
BIRC5	1.64435	8.85929e-108
TEX15	8.98278	1.08979e-107
RIPK4	5.3006	1.70814e-107
ANGPTL2	-1.7609	2.09842e-107
NRARP	7.08597	3.66572e-107
MYBL2	2.18872	4.61057e-107
DHX37	1.80982	6.57608e-107
RAB39A	11.1244	7.31236e-107
EEF1A2	2.99146	7.38328e-107
CKAP2	1.9555	1.05831e-106
ANK3	5.72218	1.16205e-106
ANPEP	-1.64683	1.86724e-106
ZNF24	1.93765	2.02308e-106
CNOT6	2.02721	2.36348e-106
FANCD2	2.15132	3.01186e-106
PCDH18	-1.61217	4.23956e-106
CREB5	2.3478	7.52478e-106
ZBTB10	2.64949	9.68543e-106
SPTB	6.00562	1.23815e-105
DCLRE1A	2.18104	2.46498e-105
CCT4	1.60906	3.39135e-105
EFNB2	2.42035	4.51904e-105
CCNJ	2.36292	4.61351e-105
FCGRT	-1.71154	4.95381e-105
CTSA	-1.50298	6.28945e-105
ZIC3	11.4472	8.70504e-105
ITPR3	-1.60031	9.72594e-105
TCOF1	1.72173	1.07219e-104
ADGRL1	2.17819	1.24204e-104
FAM199X	2.27071	2.27572e-104
SMOC1	7.92026	2.54539e-104
MGAT4A	8.68994	3.59065e-104
BARX2	7.42609	4.79999e-104
FOSL1	-1.77869	5.17227e-104
GALNT13	9.10738	1.10757e-103
COL6A1	-1.87445	1.65051e-103
SLC25A13	1.79616	1.84298e-103
NQO1	-1.61091	2.34607e-103
CD63	-1.51304	2.65102e-103
GLO1	1.88706	5.20958e-103
SNED1	-1.73443	8.61373e-103
GPC4	3.62849	8.74162e-103
DCN	-1.67454	9.46526e-103
AFDN	1.869	1.1705e-102
RGS3	-1.74071	1.67263e-102
SFPQ	1.65751	1.77997e-102
DPH2	1.83777	2.29347e-102
MME	-1.76677	2.60031e-102
POLE3	1.6098	5.26135e-102
LRRN4CL	-2.38609	1.42104e-101
ACVRL1	-1.88572	1.53573e-101
TFAM	2.39624	2.49763e-101
MFAP2	-1.69825	7.57571e-101
DNAJC12	5.46178	1.25501e-100
ADCY1	5.19824	1.57803e-100
LOXL1	-2.07018	2.25301e-100
LINGO1	8.12569	4.75583e-100
FKBP5	1.92544	4.89038e-100
AL133325.3	8.77921	6.1686e-100
PLXND1	-1.60362	7.04987e-100
RIMKLA	7.92894	7.83729e-100
LDLR	-1.61017	9.54875e-100
CTPS1	1.57748	2.50039e-99
DOCK3	3.92197	2.89843e-99
AC138904.1	10.5019	5.66889e-99
AIMP2	1.66093	9.1495e-99
ABCA3	2.73251	1.03472e-98
MMP10	-2.10087	1.32325e-98
PTPRD	8.8413	1.38123e-98
RRP1B	1.66272	1.59802e-98
ACTN2	9.07681	1.79651e-98
IQCB1	2.17839	2.38783e-98
CTSB	-1.43279	2.67735e-98
SECTM1	-2.4171	3.32943e-98
LONRF3	5.06654	3.50536e-98
NOP58	1.8338	3.82486e-98
DEPDC1B	2.58479	4.59269e-98
APOE	-2.84769	4.6145e-98
GATA6	2.42366	6.17013e-98
NEBL	10.5621	6.77815e-98
TRMT13	2.13407	7.47895e-98
PLCH1	5.19892	7.91128e-98
RIOK1	1.657	1.20816e-97
RSL1D1	1.62949	1.39077e-97
NLE1	1.8936	1.71439e-97
SYNE3	-1.87675	2.98352e-97
PCOLCE	-1.7256	3.48675e-97
NFXL1	1.97613	6.06987e-97
CEP95	1.83491	1.00626e-96
BYSL	1.72364	1.08676e-96
TBC1D4	1.73669	1.22822e-96
DDX18	1.54995	2.08124e-96
CCT7	1.45041	2.63703e-96
DUSP9	10.5382	2.7003e-96
FTL	-1.61375	3.59987e-96
PRKCQ	6.59428	7.53318e-96
LMNA	-1.77083	7.80674e-96
FADS2	-1.47551	7.88621e-96
ARMC9	-1.47978	8.08311e-96
TSC22D3	1.82145	1.03171e-95
CDC45	2.00437	1.32148e-95
NPC2	-1.47694	1.51379e-95
STOX1	6.02058	2.16971e-95
F10	-1.93287	2.1959e-95
NOP56	1.45613	2.24337e-95
IGFBP4	-1.65381	2.982e-95
COL6A2	-1.91354	3.42707e-95
GRIP1	5.77503	4.29545e-95
KLRG2	10.6203	4.60228e-95
DUXAP8	10.5461	5.31028e-95
HRK	5.86152	6.23392e-95
PLPP2	-2.43002	6.7838e-95
PLK1	1.77918	6.92081e-95
WDR73	1.65155	7.07096e-95
POU3F2	8.11666	7.67589e-95
ORC1	1.96477	9.43803e-95
FAM241B	6.57121	9.46166e-95
NOP14	1.57658	1.34085e-94
PRR16	-1.88129	1.51276e-94
C1QBP	1.54981	1.60456e-94
GLMP	-1.60826	1.65832e-94
KCNQ2	8.47891	1.82393e-94
STC1	-1.55211	2.0861e-94
NFATC4	-1.6749	2.28809e-94
XPO5	1.56385	2.41587e-94
CMSS1	1.93168	2.55921e-94
NDUFAF4	1.9473	3.15927e-94
CTSZ	-1.46103	4.64336e-94
DUSP16	1.88973	6.78388e-94
CD109	-1.63996	8.23852e-94
S100A4	-1.93964	1.39552e-93
FGFR4	5.56916	1.49758e-93
SERPINE2	-1.37143	2.39103e-93
GLIPR1	-1.55413	2.59396e-93
PSAP	-1.36795	4.82122e-93
PID1	-1.65089	6.33414e-93
DPP7	-1.77196	7.85202e-93
DCP1A	1.64481	8.05223e-93
CYP1B1	-1.82362	1.34518e-92
TCERG1	1.62868	1.84094e-92
FREM2	8.41597	2.70216e-92
ZBED9	4.91399	2.90845e-92
CCDC58	2.00342	4.23599e-92
ANXA3	3.33693	5.66606e-92
APOD	-1.67238	1.03233e-91
PLP2	-1.57876	1.22374e-91
ORC6	1.86267	1.54797e-91
CALCB	7.18675	1.56439e-91
LLGL2	4.14549	1.90601e-91
NGDN	1.63925	1.96636e-91
THBS3	-1.61027	2.05662e-91
RASSF2	-1.78628	2.94456e-91
LINC01033	10.3269	6.38246e-91
VAT1	-1.44673	7.27424e-91
STAT6	-1.42317	7.75039e-91
PPM1L	3.65691	9.15701e-91
MERTK	5.31311	1.22581e-90
AGK	1.77601	1.70184e-90
HSPA4L	2.18126	2.08804e-90
ARPC1B	-1.46753	2.10609e-90
POLR3K	1.90847	2.77983e-90
C16ORF45	-1.48328	3.82454e-90
HOXB4	10.4314	3.83052e-90
CD81	-1.62892	5.3476e-90
PPIL1	1.62241	5.48214e-90
SLC6A11	10.3202	6.73822e-90
SSRP1	1.52261	8.37696e-90
C1QTNF1	-1.77751	9.65374e-90
ALDH3B1	-1.98072	9.92815e-90
TPBG	-1.53294	1.23053e-89
KHDC4	1.60254	1.26825e-89
PKNOX2	8.40853	1.35039e-89
FMOD	-1.48645	2.09923e-89
MCM8	1.67495	2.31469e-89
KCNC3	10.2864	3.63287e-89
ARHGEF40	-1.60877	3.92579e-89
CHEK1	1.59288	6.40496e-89
MMP2	-1.44917	9.12795e-89
CASZ1	4.65914	9.24974e-89
SPDL1	1.69212	9.49449e-89
RGMB	-1.38197	1.10961e-88
TTLL12	1.60797	1.83838e-88
SAAL1	2.07625	3.80954e-88
MAGEB2	10.5242	4.2589e-88
INTS7	1.76842	4.62026e-88
SPRTN	1.89733	4.65644e-88
GEMIN2	2.57026	5.71641e-88
FOXC1	1.72352	5.83042e-88
PSMB8	-1.65862	1.73883e-87
RBM26-AS1	4.13802	4.0236e-87
CTHRC1	-1.43971	5.09307e-87
IL1R1	-1.52653	5.20824e-87
CHN2	10.2709	6.38337e-87
WDR3	1.64346	6.77981e-87
STOX2	8.44666	7.14165e-87
CXORF56	1.63669	7.98193e-87
GATC	1.55549	8.33427e-87
MTHFD1	1.39739	8.88057e-87
CENPU	2.15636	9.66119e-87
PFAS	1.66963	1.09562e-86
PHLDA1	-1.60759	1.14759e-86
PIGA	2.47595	1.91659e-86
ZNF664	1.60544	1.95908e-86
YRDC	1.81992	2.01361e-86
TMEM56	5.9979	2.11287e-86
DACH1	3.13168	2.54347e-86
WIPI1	-1.44764	2.86426e-86
RASEF	2.24772	3.68952e-86
RASA3	-1.48906	5.34931e-86
PDSS1	2.23129	5.68018e-86
DBF4B	1.75	6.57293e-86
HIRIP3	1.77482	1.01641e-85
NKD2	4.9079	1.75979e-85
DICER1	1.62462	1.81744e-85
DNTTIP2	1.64798	2.21604e-85
GNA12	-1.4642	2.33575e-85
RHPN1	3.86329	2.39377e-85
LBR	1.75906	3.3611e-85
TMEM176B	-1.6881	4.20969e-85
OSR1	-2.21603	4.82479e-85
RPL7L1	1.40557	6.66933e-85
SCPEP1	-1.43432	7.51911e-85
TPD52	4.66289	7.91552e-85
LEF1	2.39573	8.48094e-85
ADGRA2	-1.47805	9.8944e-85
RAC3	2.31161	1.03128e-84
NKD1	10.163	1.20312e-84
F11R	4.18185	1.336e-84
PLK4	1.76498	1.4496e-84
FEM1A	1.57871	1.53438e-84
ATIC	1.36867	2.88609e-84
CNN1	-1.47038	2.90082e-84
BRI3BP	1.724	3.04484e-84
CDKN2A	1.79387	5.26919e-84
H2AFY2	2.04191	6.10707e-84
LTBP1	-1.48498	6.75992e-84
LTBR	-1.64669	7.33014e-84
RPS4X	1.34647	8.35902e-84
CCDC85C	1.87532	1.23784e-83
SPHKAP	-2.70282	1.29219e-83
DPYSL3	-1.45238	1.51206e-83
SLC16A1	1.69291	1.58912e-83
TRAP1	1.44594	1.69223e-83
RPP30	1.60021	1.73423e-83
AC156455.1	4.74146	1.85176e-83
ZNF768	1.65854	2.29531e-83
RAD51AP1	1.84702	2.6872e-83
CTSF	-1.48898	2.75167e-83
SLC25A6	-1.37881	2.83424e-83
TSR1	1.34146	2.87854e-83
GTPBP4	1.4139	4.65628e-83
TMSB4X	-1.65364	4.75591e-83
LAS1L	1.49212	4.84844e-83
FLVCR1	2.12673	4.84844e-83
MYO1C	-1.42469	5.00705e-83
MPZL3	7.44081	5.92597e-83
ATP8B1	-1.5241	6.07547e-83
NT5E	-1.32068	6.51328e-83
ADIRF	-1.9137	6.52384e-83
DTL	1.4979	6.82457e-83
AIFM1	1.478	6.85157e-83
TP73	6.3241	7.57912e-83
DLL4	-2.50752	9.52189e-83
NCAPD3	1.42756	1.01869e-82
BAALC	-1.78005	1.27255e-82
PDZRN3	-1.47787	1.31391e-82
H6PD	-1.46365	1.39492e-82
PARP2	1.60499	1.63724e-82
AL035446.1	7.40505	1.64724e-82
L1CAM	-1.4762	1.96721e-82
DHFR	1.58632	2.34984e-82
PRRX1	-1.5749	2.81519e-82
C1S	-1.36894	3.13877e-82
CAMKV	10.1986	3.16221e-82
TERT	-1.72622	3.22713e-82
HSPA1B	1.93979	3.37881e-82
SASS6	2.75782	3.41035e-82
TRIM24	1.69391	3.77647e-82
CPXM1	-2.19399	4.59648e-82
FAM136A	1.45492	5.70115e-82
NOM1	1.54906	6.49205e-82
LTV1	1.73571	6.58287e-82
TLE3	1.6986	6.86489e-82
SRPX2	-1.43601	7.23531e-82
FTLP3	-1.75291	7.72039e-82
PROCR	-1.52384	9.30278e-82
FAM129B	-1.51919	1.0706e-81
PPP1R14C	3.7129	1.07946e-81
SFXN4	1.81123	1.39309e-81
XK	5.90233	1.60906e-81
SNCA	-1.55137	1.63715e-81
MAGEA12	7.45374	2.616e-81
USP37	1.72889	2.77766e-81
BRCA2	2.40179	2.97035e-81
RNF43	8.17065	3.38578e-81
SBSN	-2.16649	3.43673e-81
CYP27A1	-1.78751	4.77664e-81
C18ORF21	1.69545	5.07756e-81
TNFRSF11B	-1.5181	5.78911e-81
NCAPG2	1.39415	6.67022e-81
FKBP4	1.56532	6.91068e-81
ADAMTSL4	-2.24718	7.33951e-81
PAX9	10.3858	7.33951e-81
ZCCHC24	-1.51897	7.39225e-81
FBLN2	-1.41021	7.58531e-81
VAMP8	4.25559	8.7299e-81
ALKBH8	1.67288	1.03638e-80
RCAN2	-1.75299	1.40378e-80
PLS3	1.58841	1.58861e-80
GNG7	6.35478	1.75475e-80
TMBIM1	-1.40393	1.8055e-80
REPS1	1.52744	1.91072e-80
COL4A6	4.31408	2.18059e-80
SRPK1	1.45919	2.22727e-80
RIPOR3	-1.91308	3.1084e-80
MKS1	1.72907	3.52759e-80
S100A11	-1.33583	3.76811e-80
MIS18A	1.85987	3.79124e-80
MARC1	3.65292	4.14581e-80
RASL12	-2.31818	4.16678e-80
GBA	-1.39061	4.37681e-80
CCT2	1.34553	4.50274e-80
LRPAP1	-1.50224	4.80557e-80
P4HA3	-1.75551	5.94507e-80
IFI16	-1.37773	6.04574e-80
GRPEL2	1.87715	6.11665e-80
FAXC	4.39016	6.89967e-80
RPF2	1.37716	8.05674e-80
SDK1	-1.61046	9.37139e-80
EIF3D	1.35592	9.54036e-80
ECE1	-1.49976	9.7563e-80
RRAGD	3.56403	1.02525e-79
PGBD5	4.13332	1.11649e-79
GINS3	2.15926	1.14541e-79
MRS2	1.59563	1.70236e-79
MPI	1.54323	1.71467e-79
ANKRD6	5.68254	2.13308e-79
ILDR2	6.13537	2.4505e-79
SPSB1	-1.60907	2.45933e-79
SLC35B4	1.50937	2.85291e-79
PAICS	1.62949	3.13187e-79
CCDC138	4.01987	3.20888e-79
THBS2	-1.36743	3.33762e-79
RBM15	1.87642	4.03382e-79
PDCD2L	2.77159	4.4932e-79
CPQ	-1.44763	6.80969e-79
EPB41L4B	6.02565	8.82109e-79
PRDM16	10.1434	9.74017e-79
VAV1	10.1051	1.06316e-78
SLC25A5	1.45208	1.17405e-78
PTN	-1.3854	1.19073e-78
TTF2	1.60046	1.26954e-78
POLR3A	1.40901	2.01369e-78
HAND1	8.16499	2.24361e-78
WNT5B	-1.59159	2.26856e-78
CACNB3	-1.51216	2.56053e-78
SLCO5A1	6.4999	2.56686e-78
CRISPLD1	10.2759	2.7025e-78
PPIB	-1.29292	2.77729e-78
NKX6-1	7.34354	2.86658e-78
CRTAP	-1.27498	3.10693e-78
CCT3	1.2884	4.10794e-78
SHISA2	7.67781	4.41506e-78
GCFC2	2.42316	4.90158e-78
TXNIP	-1.50311	5.16974e-78
AKR1C1	-1.56824	5.19773e-78
RNF40	1.44661	5.28562e-78
CTSL	-1.50466	5.79799e-78
CD59	-1.31549	5.86799e-78
ZNHIT6	1.54582	7.34973e-78
LSM11	2.0691	7.85198e-78
MTIF2	1.48642	1.1306e-77
ANXA4	-1.40774	1.95783e-77
EFEMP2	-1.39694	2.16174e-77
TTC26	1.78354	2.43233e-77
NEO1	1.52376	4.60388e-77
ARHGEF39	2.36439	5.63541e-77
FGF5	-1.54527	6.6071e-77
PPP2R2C	6.85823	6.61352e-77
RUVBL1	1.3348	7.33967e-77
TARS2	1.48944	7.35307e-77
MARS2	2.21915	8.27704e-77
TSPAN12	4.96272	8.50175e-77
CSF1	-1.47007	1.10939e-76
UBE2L6	-1.58012	1.19772e-76
RRP7A	1.47858	1.32873e-76
TRERF1	-1.54248	1.46169e-76
MZT1	2.17568	1.60968e-76
MNX1	10.2186	2.10684e-76
TBX5	-1.56775	2.17787e-76
NIFK	1.5225	2.18188e-76
PAM	-1.3094	2.46428e-76
HAGLR	7.37082	2.46507e-76
RBP1	7.30485	2.55983e-76
ATAD5	2.58075	2.71864e-76
HLF	10.0006	2.7899e-76
POLQ	1.70916	2.88287e-76
GABRA3	10.0475	4.19398e-76
TMC6	6.46815	5.36324e-76
SERPINH1	-1.33567	7.42287e-76
MCM4	1.32819	7.89726e-76
GSDMD	-1.99886	8.41869e-76
P4HTM	-1.83653	8.42735e-76
CD82	-1.47948	9.54139e-76
BORA	2.48314	9.75152e-76
EHBP1L1	-1.51978	9.93919e-76
TDG	1.68501	1.40094e-75
KCNMA1	-1.32574	1.61359e-75
ACADVL	-1.2932	1.88893e-75
TNS2	-1.68356	2.49084e-75
DEPDC1	2.6999	2.75146e-75
LY6E	-1.67221	2.85312e-75
FBLN1	-1.33221	2.87771e-75
KNOP1	1.66804	3.73784e-75
ZBTB33	2.00607	3.80267e-75
PKIG	-1.4046	3.86616e-75
CADM1	1.74599	3.94521e-75
TNFAIP6	-2.21252	4.29525e-75
FAT3	4.52568	5.35487e-75
RBM38	2.15912	5.36626e-75
CAPN5	-1.44907	7.00064e-75
FEZ1	-1.69785	8.36553e-75
OLFML2B	-1.95219	8.8224e-75
RPS4Y1	-1.38177	9.45852e-75
THY1	-1.32054	1.10063e-74
UAP1L1	-1.53714	1.26139e-74
FXYD5	-1.60861	1.38086e-74
FBL	1.35361	1.38527e-74
PPL	-2.37804	1.43012e-74
CALHM2	-1.57064	1.45428e-74
HSPA14	1.52803	1.51772e-74
FBLN7	-1.98896	1.83494e-74
VIPR1	10.1612	2.06827e-74
PLEKHO2	-1.55834	2.29003e-74
GRWD1	1.39603	2.49582e-74
DDX51	1.86226	2.49966e-74
CD99	-1.30777	4.19864e-74
MVP	-1.53948	4.75694e-74
FAM111A	-1.55376	4.85016e-74
LRRK1	-1.57026	5.07439e-74
SNX21	-1.56454	5.46701e-74
PA2G4	1.29833	5.78712e-74
SFXN3	-1.38456	6.06718e-74
MICAL1	-1.54759	6.81692e-74
DDX11	1.56918	7.88975e-74
JADE3	1.71559	8.12388e-74
KCNK2	-1.68278	9.69885e-74
SYNC	-1.33821	1.39877e-73
CELSR2	2.62797	1.52151e-73
TCIRG1	-1.75209	1.97136e-73
PCDH10	3.2066	2.11133e-73
HSF2	1.75946	2.29079e-73
EXOSC9	1.44509	2.9006e-73
LYPD1	2.21399	2.99354e-73
CD99L2	-1.32922	3.31602e-73
PES1	1.44922	4.79923e-73
MEX3A	2.5818	5.76739e-73
RAB13	-1.38727	5.82841e-73
OSBPL5	-1.64266	6.33161e-73
CDC23	1.46692	8.68836e-73
SLFN11	-1.55838	9.44552e-73
SDC1	-1.63735	1.01527e-72
HERC5	2.66929	1.03407e-72
EMILIN1	-1.73026	1.1411e-72
FANCI	1.53561	1.3392e-72
TRMT6	1.63438	1.55242e-72
GNL3	1.48261	2.12641e-72
RAB34	-1.33863	2.97949e-72
OGDHL	4.62704	3.16143e-72
DNASE2	-1.37736	3.30132e-72
ELOVL7	4.2891	3.46261e-72
VRK1	1.84094	3.64009e-72
SRCIN1	7.22853	3.77333e-72
TES	1.51835	3.77447e-72
NFKBIA	-1.41326	3.87739e-72
PRTG	2.78668	3.90644e-72
TGFBR2	-1.25755	4.12332e-72
FOXB1	9.91844	5.33605e-72
HMMR	1.84855	6.49503e-72
ARRB2	1.89313	8.10464e-72
CSPG4	-1.55308	8.21366e-72
RERG	10.0715	8.82188e-72
CES3	4.13255	1.43048e-71
KDM5D	-1.55925	1.6646e-71
COL8A2	-2.63249	1.68541e-71
AMH	3.4616	1.71622e-71
COA7	1.55499	1.93379e-71
TEAD3	-1.48784	2.37304e-71
NPTXR	-1.60805	2.38695e-71
NEK2	1.78418	2.49493e-71
LMOD1	-1.34038	2.72117e-71
C1RL	-1.59936	3.23921e-71
LSS	-1.40722	3.31568e-71
RRAS	-1.46488	3.841e-71
FAM102A	-1.49558	4.04662e-71
ILK	-1.22644	4.6756e-71
ADAM22	4.28783	5.63885e-71
NUDT10	4.64841	5.79331e-71
APPL2	-1.34564	6.06791e-71
GLB1L3	9.91166	6.9278e-71
RCL1	1.7389	7.32156e-71
UBN2	1.70962	7.43397e-71
LASP1	-1.33375	7.69762e-71
ING3	1.96977	8.63165e-71
SKP2	1.57687	8.70908e-71
ANP32A	1.4161	8.776e-71
NDC1	1.88883	1.0102e-70
RNF128	5.48861	1.1197e-70
CBX7	-1.73567	1.2361e-70
RND3	-1.34853	1.29702e-70
TMSB10	-1.41568	1.52913e-70
DOK3	2.55789	2.10349e-70
INSIG1	-1.43481	2.23677e-70
PRKCB	9.85957	2.55176e-70
CMTM8	4.81006	2.69026e-70
PLIN2	-1.35769	2.79679e-70
TCP1	1.26368	2.87746e-70
KIF21B	7.12297	2.93033e-70
PDLIM2	-1.57714	3.26718e-70
IFITM3	-1.60055	3.78201e-70
FKBP9	-1.29876	4.22104e-70
MYLK	-1.20071	5.20177e-70
MLXIPL	7.12622	5.42898e-70
GBP1	-1.51169	5.86739e-70
MUM1L1	6.73316	6.81353e-70
HEXB	-1.28548	7.46601e-70
ZNF518A	2.36109	7.47524e-70
SQOR	-1.76785	7.85765e-70
SIRT1	1.65808	8.00493e-70
LHFPL6	-1.43098	8.05078e-70
GPC1	-1.56357	8.54974e-70
LAMB3	-1.49172	8.57393e-70
PNO1	1.53887	9.25678e-70
CAPG	-1.57362	9.66473e-70
USP39	1.27846	1.07062e-69
FAM109B	-1.64102	1.0793e-69
HASPIN	2.08258	1.09505e-69
SLC16A1-AS1	2.2618	1.13544e-69
MRPS31	1.51936	1.2122e-69
NPR2	-1.40754	1.4346e-69
B3GNT9	-1.46923	1.50949e-69
GLB1	-1.26483	1.73253e-69
LRFN1	5.36754	1.90506e-69
STK33	5.04298	2.10475e-69
KCNC1	6.94332	2.18151e-69
CD9	-1.36492	2.32739e-69
KANK2	-1.40537	2.57568e-69
DPYD	-1.4653	2.65913e-69
S100A16	-1.3173	2.92501e-69
ERI2	1.69381	3.54592e-69
POU3F3	9.98294	3.54592e-69
TPM4	-1.28178	3.62632e-69
STIP1	1.27076	4.16239e-69
PLAUR	-1.38917	4.70832e-69
C19ORF66	-1.49591	5.11899e-69
DDX20	1.80986	5.31218e-69
CHAF1A	1.49334	5.6967e-69
NOC4L	1.78366	6.14627e-69
CNPY4	-1.4258	6.31313e-69
PAXIP1	1.78412	6.31548e-69
MSRB3	-1.21951	7.58926e-69
PRSS23	-1.21691	9.20383e-69
PAQR3	2.20446	9.20383e-69
NCR3LG1	1.70227	9.29395e-69
CEBPA	4.64132	9.29395e-69
LAMB1	-1.26331	9.56636e-69
NES	-1.66889	1.02451e-68
CEMIP	-1.17121	1.18383e-68
YTHDC2	1.53973	1.4738e-68
EBF3	2.63971	1.6135e-68
MRPS9	1.43589	1.72514e-68
GLA	1.42791	1.81594e-68
PAXBP1	1.83146	2.15356e-68
SNHG1	1.73439	2.20883e-68
EPHA3	9.92576	2.34193e-68
ZNF678	2.89719	2.35114e-68
CD276	-1.22991	2.82021e-68
TCEA3	-1.77318	2.90642e-68
CRYAB	-1.56499	2.93649e-68
DNM1	-1.56105	3.32567e-68
STXBP2	2.43862	3.45026e-68
RNPS1	1.40786	3.55189e-68
SERPING1	-1.39576	3.56674e-68
ZNF280C	1.99307	4.22549e-68
LCOR	1.58833	4.71488e-68
HNRNPH1	1.25344	5.16916e-68
C2CD2	-1.53223	5.48481e-68
JADE2	-1.42059	5.5885e-68
TP53I11	-1.44865	6.13905e-68
PTGES	-1.36164	6.80577e-68
MEG3	-1.71937	7.97347e-68
ST5	-1.34674	9.79098e-68
MARK1	2.53094	1.03274e-67
LINC00641	2.28402	1.13455e-67
THSD4	-1.31365	1.18578e-67
MPP2	2.27851	1.70388e-67
RIN1	-1.79009	1.71078e-67
E2F5	2.80176	1.72142e-67
HLA-E	-1.22237	1.73761e-67
CTSD	-1.724	1.9997e-67
BCCIP	1.35842	2.24829e-67
NBL1	-1.79467	2.31398e-67
INPP5J	3.72911	2.61417e-67
UTP15	1.60901	2.61916e-67
CCDC162P	4.52473	2.92973e-67
MAP3K15	5.18363	3.33533e-67
TINCR	4.69222	4.0814e-67
TRIM47	-2.17614	4.16094e-67
ANK1	-1.71366	4.58038e-67
PTK7	-1.26534	5.50003e-67
ARHGEF17	-1.44157	5.63435e-67
CCT6A	1.28601	5.64764e-67
FOXI3	9.79541	5.91588e-67
TMEM173	-1.43505	6.04105e-67
ARHGAP23	-1.58878	6.85681e-67
ZNF714	2.03844	6.98377e-67
CCNB1IP1	1.59404	7.15306e-67
UTP20	1.38076	8.01838e-67
CAV1	-1.3438	8.24966e-67
CYP27B1	3.29585	8.66714e-67
AL035425.4	9.76057	1.0021e-66
FANCA	1.38989	1.12542e-66
NFRKB	1.41352	1.12834e-66
BDP1	1.3478	1.13854e-66
CLGN	3.75417	1.16476e-66
NPTX2	9.92506	1.19935e-66
AXL	-1.24695	1.26775e-66
ABCC3	-1.38002	1.4138e-66
MYD88	-1.36795	1.4138e-66
CDC6	1.34765	1.47093e-66
TUBB6	-1.24336	1.74244e-66
ATAD2B	1.74087	1.84953e-66
SP100	-1.41629	1.86102e-66
PRKDC	1.43737	1.99451e-66
TSPAN5	-1.27075	2.22977e-66
SNRNP40	1.32032	2.61413e-66
ZNF204P	3.81278	2.71358e-66
SHPRH	1.47918	2.72284e-66
E2F7	1.48582	2.90787e-66
PLIN3	-1.41019	3.05886e-66
FOLR3	-1.57281	3.1987e-66
CCAR1	1.33213	3.52108e-66
HLA-A	-1.3067	3.67782e-66
MAPKBP1	-1.33598	4.74114e-66
PHB	1.23319	5.27873e-66
JPH3	6.95356	5.49957e-66
CENPE	1.81381	5.59661e-66
USP2	3.21671	6.44909e-66
UCHL1	-1.19521	7.61964e-66
RPA2	1.27815	7.95873e-66
ARMCX1	-1.38819	8.30211e-66
TFPI2	-1.42238	8.61591e-66
BASP1	-1.32314	8.87548e-66
RRN3	1.4741	9.64974e-66
MIEF1	1.23006	1.15748e-65
CBR3	-1.60339	1.26581e-65
SMIM29	-1.58616	1.42872e-65
TTLL4	1.42658	1.71526e-65
NUP43	1.35578	1.79341e-65
WSCD1	2.73616	2.01816e-65
NUP153	1.42412	2.02706e-65
DDI2	1.4404	2.16586e-65
KDM6A	1.44656	2.33354e-65
TGIF2	1.50991	2.61452e-65
IFRD1	1.38451	2.61533e-65
BCLAF1	1.60798	2.67248e-65
MAP3K6	-1.56674	3.31886e-65
MRPS2	1.41699	3.41955e-65
TAGLN	-1.33047	3.50363e-65
FBXL7	-1.54265	3.56585e-65
KCNJ11	9.9956	3.78448e-65
PCGF6	1.75559	3.83728e-65
LNX2	1.85149	4.93641e-65
MAP3K12	-1.54663	5.35538e-65
CKAP5	1.29226	5.60999e-65
ZNF589	1.80843	5.85025e-65
PSG5	-1.18922	5.98094e-65
KPNA2	1.24017	7.10366e-65
ACTG2	-1.43144	7.45323e-65
OAS3	-1.69024	8.29802e-65
TRPV2	-1.41274	8.94357e-65
TSPAN9	-1.4476	9.66646e-65
TNC	-1.30984	1.02978e-64
LGALSL	2.34356	1.03577e-64
EDEM2	-1.32651	1.05584e-64
CSE1L	1.87146	1.13351e-64
MRPL9	1.34257	1.13352e-64
TSPAN33	3.93311	1.15122e-64
SLC19A1	1.69677	1.3117e-64
LAMP1	-1.23046	1.3117e-64
SH2B3	-1.23519	1.34393e-64
PPP2R2A	1.2651	1.50224e-64
CCNB1	1.35089	1.58813e-64
FBLN5	-1.31566	1.7222e-64
PABPC4L	3.70722	1.77392e-64
CKAP4	-1.35472	1.88175e-64
CCDC88C	2.70571	1.90577e-64
SF3B3	1.17797	1.94772e-64
FAM114A1	-1.31658	2.09441e-64
FADS3	-1.36047	2.19508e-64
AR	-1.44721	2.38877e-64
CAVIN1	-1.41813	2.74773e-64
INO80C	2.11891	3.1638e-64
MCOLN2	4.65136	3.17745e-64
COQ8A	1.50618	4.25366e-64
GPAT3	3.52956	4.61232e-64
PDE9A	10.129	4.8114e-64
SLC6A6	-1.40586	5.02133e-64
SPOCD1	-1.37193	5.19201e-64
RIN2	-1.32272	6.17549e-64
BRINP1	-1.96056	6.47269e-64
HMX1	10.0472	6.92826e-64
MAN2B2	-1.27112	7.327e-64
MAPT	-1.72088	8.07607e-64
ENG	-1.57951	8.19468e-64
DCHS1	-1.49121	8.19577e-64
NAGLU	-1.42047	8.51204e-64
UTP4	1.36014	9.02982e-64
PHF6	2.11888	1.10037e-63
RRP7BP	2.69674	1.12441e-63
CLEC11A	-1.59686	1.19513e-63
ANXA2	-1.2545	1.19992e-63
PCOLCE2	2.4926	1.30183e-63
NCAPG	1.74599	1.35125e-63
RAB11FIP1	1.51216	1.35749e-63
AHRR	-1.34492	1.46815e-63
ARAP3	-1.55161	1.52523e-63
NEK6	-1.26972	1.78343e-63
CSNK1E	1.39092	1.88286e-63
PIK3CD	-1.49116	1.96235e-63
ABCF2	1.16232	2.95233e-63
ANKRD18A	7.07186	3.25022e-63
RAPGEF5	5.25987	3.33904e-63
GAS6	-1.32563	3.44993e-63
SHOX2	-1.40183	3.55322e-63
PCSK1N	7.1828	3.56602e-63
MCM3	1.28085	4.24194e-63
EYA2	6.97128	4.28722e-63
ZC3H8	2.04753	4.58036e-63
BRSK2	2.66412	4.93978e-63
STAG2	1.56083	5.2204e-63
NID2	-1.25202	6.36093e-63
SGO1	2.01252	6.81693e-63
AIFM2	-1.46218	7.16145e-63
CACNA2D2	5.29805	7.17894e-63
BICDL1	5.08199	7.2911e-63
NUP107	1.29616	8.0501e-63
KRI1	1.35759	8.84389e-63
CDT1	1.81244	9.51959e-63
CD248	-1.74837	9.54766e-63
PBXIP1	-1.37416	1.0026e-62
CELSR3	1.76541	1.15115e-62
KC877982.1	8.08201	1.22792e-62
GLT8D2	-1.39461	1.35009e-62
PRPF38B	1.38995	1.38742e-62
AEBP1	-1.56139	1.45751e-62
UBE2O	1.30973	1.50869e-62
PRKCZ	2.76611	1.63575e-62
DHX9	1.30473	1.79446e-62
MMP3	-1.30599	2.06746e-62
KDM5C	1.21795	2.14165e-62
NCKAP5	-1.33591	2.96939e-62
GRN	-1.54879	2.98482e-62
CDC20	1.45415	3.21608e-62
ZNF326	1.41351	3.66746e-62
CACNA1H	2.44553	4.03393e-62
PIK3IP1	-1.43572	4.23558e-62
UBA7	-1.708	4.25323e-62
AK5	-1.41691	4.48114e-62
YDJC	1.92774	4.51764e-62
DDX55	1.48279	4.80477e-62
KCTD12	1.76456	5.18241e-62
XRCC3	1.76643	7.63854e-62
HLA-DQB1	9.80366	7.64965e-62
VSIR	-1.344	7.75364e-62
GNL2	1.23248	8.56074e-62
MYBBP1A	1.37538	9.68513e-62
PRELP	-1.864	1.01035e-61
TSPAN4	-1.36226	1.51835e-61
TNS1	-1.30575	1.62464e-61
PRPF40A	1.40801	1.72992e-61
RHBDF1	-1.42396	1.82954e-61
FABP3	-1.85387	1.98813e-61
ZNF473	1.49957	2.01416e-61
PHLDB1	-1.38213	2.14427e-61
OCLN	3.34752	2.15695e-61
GALNT14	-1.93587	2.60907e-61
NOB1	1.25579	2.69565e-61
HELZ	1.31052	2.75256e-61
IFI27L2	-1.63827	2.87237e-61
DOLPP1	1.57722	3.48153e-61
ABT1	1.32428	3.66079e-61
S100A13	-1.20433	4.49049e-61
FOXO1	2.6718	4.70572e-61
SPHK1	-1.47719	4.90222e-61
DNASE1L1	-1.30254	4.94013e-61
FER1L6	-1.96299	5.4329e-61
GREM2	-1.32691	5.62431e-61
AHNAK2	-1.67327	6.50532e-61
IBA57	1.77057	7.36279e-61
HEYL	5.99023	7.52247e-61
AP000251.1	9.63708	9.12839e-61
RFC2	1.29276	9.50893e-61
PPFIA3	2.6819	9.63856e-61
RCN3	-1.58015	9.69383e-61
FAM20C	-1.42216	9.99433e-61
FIBCD1	-1.93907	1.06488e-60
CXCR4	9.59888	1.0666e-60
ANXA6	-1.12306	1.09198e-60
CLU	-1.20256	1.13425e-60
ZNF121	2.06801	1.13966e-60
GAREM1	3.4009	1.23262e-60
RSPO3	-2.29585	1.29862e-60
SSBP1	1.291	1.3642e-60
NSUN2	1.17959	1.41242e-60
PRKCQ-AS1	5.49414	1.47344e-60
ALX4	3.59596	1.50558e-60
TOPBP1	1.28113	1.63279e-60
MARVELD1	-1.3123	1.80887e-60
CNTNAP1	-1.25447	1.81996e-60
XXYLT1	-1.60971	1.91329e-60
HOMER3	-1.47543	1.93041e-60
MASP1	-1.14379	2.29527e-60
EVA1B	-1.85106	2.35533e-60
FAM208B	1.20053	2.55434e-60
RPF1	1.90111	2.86118e-60
GALNT5	-1.29314	2.86156e-60
PYGL	1.18914	2.97011e-60
LGALS3BP	-1.27864	3.40302e-60
ACTN1	-1.28834	3.57401e-60
CACNA1A	-1.6358	3.63536e-60
NMU	7.64691	3.7824e-60
WT1	9.65253	3.80327e-60
C1ORF131	1.84286	4.27822e-60
SLC5A6	1.27238	4.32419e-60
FSCN1	-1.64633	4.45028e-60
CUL7	-1.28926	4.68385e-60
PDIA5	-1.33654	4.91308e-60
COL16A1	-1.66914	5.85398e-60
TRIT1	1.50962	5.88845e-60
MRC2	-1.31971	6.21262e-60
SALL3	9.74241	6.7747e-60
SELENOM	-1.40414	6.79873e-60
NLRC5	-1.55563	7.13169e-60
P3H3	-1.48267	7.40648e-60
SLC12A4	-1.22939	7.86592e-60
SOX2	9.77886	8.00611e-60
IFNLR1	7.86252	8.13867e-60
SERPINB6	-1.26136	8.40083e-60
C15ORF52	-1.55055	8.50215e-60
SBK1	6.54875	1.19955e-59
USP10	1.25689	1.25976e-59
ITGA5	-1.19478	1.29391e-59
UBA2	1.26887	1.33458e-59
ICAM1	-1.39213	1.40919e-59
SYDE1	-1.64858	1.60888e-59
GUCY1A3	2.94521	1.67989e-59
REEP1	9.67414	1.78908e-59
PAIP2B	3.98712	1.83255e-59
KIRREL1	-1.16026	1.83305e-59
GART	1.18485	1.86309e-59
DDX52	1.27329	2.04676e-59
RAB3IL1	-1.6394	2.05802e-59
LINC00958	9.55738	2.09043e-59
KLHL4	9.63788	2.09291e-59
BRD2	1.139	2.11156e-59
PDRG1	1.33481	2.85303e-59
SNRPD1	1.50215	2.8722e-59
MAGEH1	-1.45373	3.00849e-59
RBMX	1.24223	3.13457e-59
OVGP1	3.13378	3.37211e-59
E2F8	1.66595	3.37292e-59
SEMA3B	-1.59729	3.99541e-59
WDR17	3.71292	4.08409e-59
SHC3	-1.66785	4.09193e-59
KLC3	6.40659	4.11053e-59
CHTOP	1.15569	4.61048e-59
MRPL42	1.54168	4.74783e-59
ZFP36L1	-1.30886	5.31794e-59
CPT1C	-1.4264	6.4944e-59
THBS1	-1.14311	7.36508e-59
PARP10	-1.69476	8.69636e-59
ITGB3	-1.32008	8.95877e-59
MED13	1.42861	1.06086e-58
DCP2	1.83278	1.09114e-58
EHD2	-1.43744	1.19707e-58
SUV39H2	2.08686	1.25408e-58
DARS2	1.33296	1.25923e-58
LITAF	-1.15442	1.29376e-58
CAPN1	-1.30357	1.33713e-58
ZFP36	-1.5284	1.39003e-58
COL6A3	-1.34403	1.51611e-58
EGFR	-1.20919	1.66084e-58
IL17RC	-1.72355	1.76038e-58
ANXA11	-1.29212	1.76596e-58
SPON2	-1.50677	1.78933e-58
RAVER2	1.93573	1.81085e-58
ASS1	-1.1711	1.98688e-58
AC004656.1	2.86336	2.12959e-58
BRCA1	1.4845	2.1652e-58
VEGFB	-1.72491	2.37136e-58
CAVIN3	-1.96084	2.48909e-58
TMEM108	9.59492	2.59515e-58
BRIX1	1.67791	2.61406e-58
TMEM200B	-1.49232	2.64714e-58
PODN	-1.31088	2.6562e-58
PLAC1	5.7673	3.15805e-58
CNOT10	1.79408	3.20605e-58
ZWINT	1.44913	3.3678e-58
JAG2	2.74497	3.46603e-58
MYOF	-1.22135	3.8253e-58
UCP2	2.05751	4.0779e-58
ABCB1	1.93704	4.779e-58
SCN1B	-1.95625	4.82241e-58
XPO4	1.31983	5.23157e-58
EFNA1	6.06699	5.70785e-58
TPP1	-1.26114	5.744e-58
DAB2	-1.14057	6.13079e-58
GREB1	3.83	6.41168e-58
DNAJC2	1.46706	6.69184e-58
AC121761.1	4.73009	6.73519e-58
SRC	-1.32819	7.6351e-58
MGAT1	-1.17239	7.66767e-58
RPAP2	1.62524	8.28959e-58
PITX2	2.75323	8.38036e-58
BTNL9	9.72911	9.39199e-58
FBXO28	1.63693	9.40241e-58
IFITM2	-1.71888	1.1927e-57
BMP2	-1.73882	1.38735e-57
PLOD1	-1.12387	1.6382e-57
CHML	1.73771	1.64038e-57
CPNE7	-1.89246	1.72738e-57
DENND2A	-1.58314	1.79509e-57
CDH11	-1.10367	1.8151e-57
C19ORF54	1.5919	1.99513e-57
GRPEL1	1.26215	2.25856e-57
USP1	1.99739	2.31342e-57
ZRANB2	1.36825	2.31625e-57
PDGFRA	-1.14891	2.47707e-57
NDRG2	3.87667	2.57034e-57
SNX33	-1.26253	2.67979e-57
ITM2C	-1.23949	2.83759e-57
HDDC2	1.29672	3.45421e-57
TRIM22	-1.30781	3.69127e-57
CEP135	1.46625	3.72009e-57
TRMT10C	1.40866	3.82403e-57
PARVA	-1.17427	4.35034e-57
LPAR1	-1.2891	4.4071e-57
SLC25A19	1.69708	4.79492e-57
C22ORF34	9.67289	4.86921e-57
PCDHGA12	-1.60367	5.16002e-57
NUP160	1.34924	5.55258e-57
ADAT2	2.09933	5.91907e-57
MLPH	-1.53347	5.94568e-57
RSRC2	1.17159	6.20534e-57
SLC44A2	-1.20881	7.02148e-57
FGFR3	2.74356	7.16371e-57
KLF13	-1.17646	7.32803e-57
PLAU	-1.17365	8.29779e-57
ATP8A1	3.58307	9.09481e-57
GRID1	4.96218	9.09481e-57
PLEKHM2	-1.23764	9.24183e-57
TPD52L1	2.935	1.00785e-56
L2HGDH	1.9336	1.02511e-56
VAMP5	-1.52222	1.17502e-56
G6PD	-1.42377	1.17546e-56
PHF10	1.55026	1.29784e-56
MXRA8	-1.55236	1.33143e-56
ZC3HC1	1.33648	1.39454e-56
MKRN3	4.28925	1.40183e-56
SP8	9.4688	1.4961e-56
OS9	-1.14473	1.57328e-56
SEPT9	-1.45376	1.64824e-56
DIS3	2.12849	1.65678e-56
COL8A1	-1.22917	1.79995e-56
RECK	-1.13221	2.02946e-56
DFFA	1.15632	2.17079e-56
RAB7B	-1.5142	2.17356e-56
WLS	-1.07452	2.63638e-56
POLR3E	1.21738	2.98946e-56
FZD2	-1.43814	3.28399e-56
PRC1	1.14844	3.54759e-56
PHLDA3	-1.36611	3.62243e-56
C12ORF75	-1.28414	3.65269e-56
TPCN1	-1.19525	4.33351e-56
DRAM1	-1.18003	4.37184e-56
RBBP8	1.34315	4.69032e-56
CNTN3	-1.66449	4.85553e-56
SP9	6.46755	4.89246e-56
NETO2	1.54358	4.96487e-56
ITGA3	-1.25352	5.20159e-56
JPX	1.54806	5.2619e-56
ADRA2C	5.29051	5.54681e-56
MAPK15	6.7636	6.08339e-56
PHF8	1.29793	6.34775e-56
SUMF1	-1.21756	6.97316e-56
LRP10	-1.2928	7.55039e-56
RARG	-1.47812	7.62807e-56
EVC	-1.19402	8.87982e-56
EPS8L2	-1.48925	9.7881e-56
GALNS	-1.28591	1.01616e-55
OLFML2A	-2.33506	1.03121e-55
HDAC2	1.19101	1.12785e-55
MGLL	-1.29909	1.14281e-55
GNPTG	-1.34408	1.17859e-55
EHD1	-1.26863	1.32631e-55
SPEN	1.28702	1.3929e-55
PXDC1	-1.20696	1.45143e-55
CAPZB	-1.14021	1.49963e-55
RRP9	1.36587	1.50885e-55
PLAC9	-1.92657	1.65807e-55
SLC2A10	-1.18847	1.67964e-55
IQCC	1.97429	1.73149e-55
CTSC	-1.26045	2.18382e-55
RLIM	1.23402	2.54821e-55
PLA2G15	-1.31116	2.57484e-55
TCN2	-1.67227	2.65269e-55
ABHD4	-1.27491	2.66202e-55
DDX46	1.16359	2.93368e-55
PLCD3	-1.29408	3.00883e-55
TIMP2	-1.27139	3.24272e-55
PLXDC1	-2.68944	3.45516e-55
ARHGAP44	2.82276	3.69739e-55
BDKRB2	-1.08378	3.87877e-55
HELLS	2.08008	3.92537e-55
MAP1A	-1.39577	4.17988e-55
QRSL1	1.31844	4.50966e-55
CCM2	-1.42166	4.6742e-55
PPM1M	-1.39689	4.67912e-55
TMEM35A	-1.86637	4.89876e-55
CERCAM	-1.25516	5.32533e-55
PLEC	-1.60855	5.54468e-55
INTU	1.88596	6.04879e-55
KIAA0040	4.55009	6.43423e-55
AURKB	1.34318	6.43808e-55
CCSAP	1.82114	6.9516e-55
RBPMS2	4.21428	6.95239e-55
GNAI2	-1.1827	7.24253e-55
CASP4	-1.3571	7.42836e-55
HAP1	3.89018	8.35957e-55
TMED8	1.68681	8.38358e-55
CASC9	9.67795	8.51075e-55
HNRNPD	1.19496	8.67863e-55
DNAH14	2.18035	9.13051e-55
BCL2L1	-1.14676	9.16546e-55
SPINT2	3.35058	9.8028e-55
HOXD10	2.05839	1.01083e-54
CKMT1A	9.42884	1.06711e-54
TGFB1I1	-1.47678	1.09159e-54
RAD54L	1.46807	1.10677e-54
APOL1	-1.66221	1.17901e-54
DNAH6	9.54112	1.1811e-54
MSH2	1.53135	1.18735e-54
IGFBP6	-1.33727	1.25007e-54
FARSA	1.20512	1.32166e-54
HMGB3	1.351	1.41777e-54
SMPD1	-1.23018	1.50977e-54
EXOSC5	1.59541	1.60522e-54
BMP1	-1.16895	1.67233e-54
SHROOM3	-1.28311	1.82538e-54
GBP3	-1.18093	1.99661e-54
GALNT6	-1.35273	2.18365e-54
TC2N	4.73317	2.2874e-54
ARID5B	-1.17586	2.3509e-54
WBP11	1.10637	2.40417e-54
TROAP	1.44795	2.42225e-54
CACNB4	5.72502	2.81511e-54
COL5A2	-1.13694	2.88449e-54
ALG13	1.30192	3.21559e-54
FGFR1	-1.17678	3.40109e-54
PRSS3	-1.41009	3.65326e-54
CCDC149	-1.66201	3.6822e-54
SMPDL3B	6.81189	3.76679e-54
SERPINB7	-1.62177	3.80789e-54
LDHB	1.0731	3.86007e-54
CD44	-1.14181	4.08682e-54
TNKS1BP1	-1.32901	4.09652e-54
SH3PXD2B	-1.1511	4.37357e-54
B2M	-1.25881	4.43879e-54
LSM5	1.35247	4.53554e-54
CYBRD1	-1.37866	4.63462e-54
KIF4A	1.46453	4.81556e-54
GTF2IP20	2.08895	4.86105e-54
ZNF165	3.64957	4.93004e-54
PNPT1	1.70973	5.21472e-54
TUBA1A	-1.12652	6.41077e-54
MROH1	-1.42731	6.89708e-54
BMPR1B	6.99143	6.91576e-54
IGFBP2	-1.364	7.55072e-54
DKK3	-1.04709	7.72164e-54
LMNB1	1.34782	7.78146e-54
HDAC7	-1.36449	7.82498e-54
PLPP3	-1.29013	7.93405e-54
GNAL	3.62956	8.02948e-54
TTYH3	-1.49844	8.12143e-54
SVIL	-1.24261	8.1525e-54
PPA1	1.14655	9.22556e-54
HGSNAT	-1.16746	9.86288e-54
GPR68	-2.18686	1.0997e-53
MGST1	-1.13578	1.16346e-53
AL161891.1	3.8495	1.3401e-53
CDC42EP4	-1.28203	1.38155e-53
MCCC2	1.25878	1.39913e-53
SHC1	-1.25119	1.4097e-53
DLL3	3.67798	1.50578e-53
WDR74	1.40994	1.50578e-53
SLC29A2	2.71512	1.56738e-53
GPR153	-1.87681	1.60876e-53
ZBTB39	1.60483	1.96355e-53
AC009533.1	2.93735	1.98249e-53
COPZ2	-1.4132	2.20908e-53
HLA-B	-1.09975	2.25375e-53
CHMP4C	5.01789	2.31805e-53
IFI35	-1.94074	2.32409e-53
SEC24D	-1.08871	2.38227e-53
TRIOBP	-1.34712	2.80054e-53
CDKN1A	-1.07035	2.81987e-53
ZNF507	1.37958	2.99385e-53
ATP6V0E2	1.44718	3.07341e-53
LARP4	1.32354	3.11638e-53
SUV39H1	1.39095	3.26771e-53
FAM84B	4.16143	3.49074e-53
COL13A1	-1.662	3.49074e-53
FZD5	2.32109	3.57256e-53
SYTL5	2.97439	3.67698e-53
IREB2	1.35002	3.79942e-53
LINC02210	2.26668	3.96137e-53
OPTN	-1.24179	3.99843e-53
RBM8A	1.23596	4.13707e-53
NEURL1B	-2.18882	4.46644e-53
GYPC	-1.48714	4.52404e-53
HES1	2.08948	4.60934e-53
MPP6	1.78936	5.56142e-53
CENPF	1.24667	6.11707e-53
ALKBH1	1.52348	6.21988e-53
ARAP2	7.51341	6.37658e-53
MRPL39	1.47252	6.64826e-53
LRRC40	2.13881	6.91154e-53
PMM1	-1.31653	7.72443e-53
LTB4R	2.16427	7.72443e-53
MANEAL	1.50125	7.85351e-53
MAN2B1	-1.19965	7.88245e-53
BLVRB	-1.26362	7.98587e-53
DUSP7	-1.25991	8.80446e-53
TUBBP5	6.86214	9.22718e-53
PLD3	-1.27079	9.80975e-53
RHPN2	2.15677	1.0959e-52
LRRC8B	1.94501	1.16651e-52
TSPAN15	3.35003	1.39816e-52
LDHC	7.48972	1.42262e-52
TMEM209	1.58936	1.49641e-52
UCHL5	1.80411	1.55025e-52
ADGRD1	-1.15095	1.60937e-52
MCAM	2.28262	1.6331e-52
TMEM177	1.58283	1.69113e-52
PARP9	-1.30002	1.71256e-52
NRGN	2.24837	1.75648e-52
NRP1	-1.04361	1.8476e-52
CITED2	-1.176	1.88858e-52
PDGFRL	-1.93256	1.95166e-52
CHPF2	-1.14848	1.97678e-52
TFCP2L1	9.40706	2.11736e-52
GINS1	1.85075	2.17834e-52
AKR1B1	-1.05001	2.31518e-52
ZBTB4	-1.1241	2.36345e-52
RBM14	1.41475	2.38111e-52
GPR176	-1.144	2.40394e-52
PCDH17	6.72414	2.40651e-52
SH3BGRL3	-1.38555	2.40651e-52
CYR61	-1.12957	2.48221e-52
TBX5-AS1	-1.53195	2.51524e-52
CYB5R2	-1.54693	2.59185e-52
FAXDC2	-1.40696	2.6397e-52
DDAH2	-1.26294	2.64434e-52
YOD1	2.28897	2.71557e-52
SLC39A13	-1.3865	3.14614e-52
SLC19A2	1.89023	3.36559e-52
AURKA	1.23655	3.4541e-52
PUS1	1.37036	3.98548e-52
CRMP1	5.2635	4.07679e-52
RRP1	1.34569	4.26134e-52
SNRPB	1.33072	4.69611e-52
EMP1	-1.17494	5.15746e-52
CHST3	-1.20807	5.17498e-52
DIAPH3	1.27798	5.32727e-52
LZTS2	-1.31609	5.48915e-52
ANAPC1	1.3657	6.25572e-52
CCDC117	1.32812	6.53382e-52
NASP	1.14977	6.55046e-52
GCH1	2.19712	9.59498e-52
TTC27	1.28095	9.87782e-52
SDF4	-1.33254	1.01383e-51
LTK	-1.54068	1.05108e-51
CORO2B	-1.47944	1.06543e-51
EIF2S3	1.10501	1.08941e-51
HOXA3	2.94293	1.15081e-51
HCFC1	1.36733	1.15494e-51
HDHD5	1.3431	1.20349e-51
BLVRA	-1.31932	1.21154e-51
LAYN	-1.32604	1.24901e-51
AL445524.1	2.30034	1.25563e-51
CNTFR	7.58292	1.33247e-51
UMPS	1.25167	1.39232e-51
GSTM1	-1.78003	1.40406e-51
AC012360.3	2.6713	1.41714e-51
TBX15	-1.22589	1.46526e-51
SLC47A1	4.37655	1.55881e-51
CNN2	-1.24345	1.66149e-51
HFE	-1.66962	1.70264e-51
P2RY11	2.33074	1.8811e-51
PPP1R18	-1.38385	2.23641e-51
KIF14	1.52592	2.29393e-51
TEX19	5.71117	2.69649e-51
ROR2	-1.34663	2.70128e-51
CPSF6	1.20886	2.75128e-51
KIF18A	1.71195	2.96758e-51
WWC3	-1.46932	2.99304e-51
CKMT1B	10.019	3.02514e-51
LTBP4	-1.44448	3.08053e-51
GFI1	4.38316	3.10327e-51
RABGGTB	1.34072	3.14664e-51
SPATA3-AS1	9.36349	3.15185e-51
ILF2	1.03373	3.22178e-51
COL1A2	-1.27296	3.22884e-51
PPIH	1.46801	3.26449e-51
SCG3	9.42172	3.39373e-51
RNF125	3.02285	3.45644e-51
EVC2	-1.60444	3.61948e-51
NAB2	-1.33003	3.69258e-51
PRDM13	9.5757	3.94619e-51
ASAP3	-1.27845	4.27373e-51
RBM28	1.40494	4.40165e-51
ORAI2	-1.18717	4.54458e-51
HNRNPU	1.19664	4.66149e-51
GLIPR2	-1.27615	4.74618e-51
USP24	1.22405	5.02356e-51
GAP43	-1.98378	5.5158e-51
SOGA1	-1.30763	5.55386e-51
PHKA1	1.81679	5.62534e-51
RFTN1	-1.14555	5.90694e-51
DDX12P	2.26526	6.96791e-51
BOP1	1.55803	7.28874e-51
BMP8B	7.39852	7.80976e-51
CTDSP1	-1.27258	9.26404e-51
OLFM2	-1.30817	1.09686e-50
SOD2	-1.06435	1.10881e-50
ELFN2	-1.20035	1.1276e-50
WDR62	1.54005	1.17112e-50
GTF2IP13	2.57944	1.19078e-50
C11ORF68	-1.36055	1.21723e-50
TRANK1	-1.60574	1.30296e-50
ISLR	-1.2314	1.43653e-50
ANTXR2	-1.14696	1.44726e-50
PELP1	1.37173	1.46373e-50
MAD2L1	1.78837	1.46914e-50
TMCO4	-1.39938	2.11884e-50
ADSL	1.18885	2.17677e-50
ELOVL4	1.74008	2.25419e-50
TESC	5.87938	2.32738e-50
VDR	-1.14316	2.35424e-50
PDCD1LG2	-1.32522	2.3827e-50
SYT11	-1.23129	2.7282e-50
VASN	-1.58314	2.7282e-50
ZNF22	1.39571	3.00227e-50
ARSJ	-1.13227	3.53297e-50
DRAP1	-1.17953	3.8532e-50
IDUA	-1.66776	3.98551e-50
SASH1	-1.12827	4.55029e-50
STAT2	-1.29359	4.59968e-50
IQCH	2.72173	5.30768e-50
CCDC120	2.69017	5.31083e-50
ZC3H15	1.18471	5.4305e-50
YPEL3	-1.48014	5.52238e-50
ITGB5	-1.10087	5.83785e-50
ETS2	-1.16569	6.54322e-50
CPSF1P1	9.4334	6.58239e-50
LAMA5	-1.28319	6.63596e-50
COL18A1	-1.48413	7.30096e-50
NEB	6.32252	7.30133e-50
MIR22HG	-1.29391	7.40036e-50
GREM1	-1.10816	7.77691e-50
NEMP1	1.12635	8.62521e-50
SRSF7	1.05951	9.02839e-50
USP9X	1.13417	9.32741e-50
NME1	1.10798	9.49772e-50
TIMM50	1.15998	1.08566e-49
ADAMTS8	-3.10206	1.11238e-49
RUVBL2	1.10059	1.11966e-49
GAR1	1.60972	1.1488e-49
GTF3C5	1.21776	1.24114e-49
MECOM	1.72128	1.26469e-49
SPATA20	-1.20878	1.30939e-49
TNFRSF14	-1.8578	1.33185e-49
LBX1	9.42915	1.33587e-49
MPG	-1.33184	1.42814e-49
PLEKHA4	-1.6534	1.46026e-49
LRRC8A	-1.07379	1.47928e-49
TMTC1	-1.08252	1.54893e-49
SLC17A9	-1.41589	1.80765e-49
GINS2	1.3364	1.81824e-49
COL3A1	-1.30432	1.88293e-49
KDM7A	1.89504	1.90001e-49
ZCCHC10	1.92524	1.92521e-49
BARHL2	9.4302	2.31293e-49
IGSF9B	2.53217	2.33775e-49
SAFB	1.27279	2.42272e-49
PLTP	-1.34681	2.43376e-49
CASC3	1.08484	2.61844e-49
SPARC	-0.988475	2.70167e-49
LAMB2	-1.14344	2.8767e-49
THOC3	1.89405	3.09963e-49
STOML2	1.11492	3.10393e-49
PLAGL2	1.28507	3.11384e-49
MRPS30	1.60382	3.13838e-49
GEMIN5	1.22277	3.28877e-49
HSD17B14	-1.70935	3.31044e-49
ECT2	1.24763	3.60035e-49
ARHGEF16	5.13303	3.60068e-49
LHX6	9.25442	3.69798e-49
CASP2	1.37435	3.75664e-49
KLF4	-1.38937	3.82164e-49
STRA6	-1.27431	4.41717e-49
IDH3A	1.29283	4.66818e-49
CDO1	3.00791	4.70297e-49
DGLUCY	-1.26619	4.83259e-49
SLC7A8	-1.31539	5.12856e-49
NTNG1	-1.26875	5.51672e-49
DMD	2.46119	5.53357e-49
ZNFX1	-1.10599	5.57322e-49
EVA1A	-1.4283	5.98024e-49
RASGEF1B	7.48539	6.42177e-49
KDELR3	-1.11433	6.63168e-49
TAPBPL	-1.60504	6.77786e-49
FENDRR	-1.0883	7.04347e-49
SMIM10	2.84401	7.3224e-49
PSTK	2.36843	7.48134e-49
NXN	-1.11846	8.28028e-49
AL031058.1	4.3921	8.55376e-49
ALKBH2	1.39762	8.55529e-49
MAN1C1	-1.65443	8.69201e-49
TPRG1L	-1.08701	9.08097e-49
MOB3C	-1.51533	9.4351e-49
NOL8	1.21049	9.72486e-49
ARG2	2.019	9.80181e-49
CTSV	3.66808	1.13676e-48
RGCC	-1.50103	1.1509e-48
SH3GL3	5.13881	1.19185e-48
EXOSC8	1.19571	1.21488e-48
SLITRK3	9.4502	1.30633e-48
IRS1	-1.1773	1.30717e-48
MGME1	1.17847	1.34298e-48
CEBPZ	1.40508	1.3781e-48
S1PR2	-1.61429	1.4947e-48
EXOC8	1.3766	1.55448e-48
RIPOR2	-1.62384	1.56105e-48
TRMT1	1.26663	1.601e-48
SLC27A1	-1.45265	1.6986e-48
RHOC	-1.07197	1.71085e-48
CXCL12	-1.05259	1.7218e-48
FAM43A	-1.23905	2.06012e-48
ARMCX2	-1.16649	2.06156e-48
NSUN5	1.5285	2.06952e-48
TRAF3IP2	-1.1708	2.07219e-48
CWF19L2	1.4692	2.13218e-48
FRMD4B	4.47044	2.16647e-48
MARCKSL1	1.21235	2.40626e-48
SERBP1P5	1.60951	2.42215e-48
WTIP	-1.61826	2.47986e-48
EGLN3	3.93835	2.53523e-48
PRDM8	-1.54381	2.56223e-48
FTH1	-1.1507	2.63416e-48
MYO3A	7.53122	2.66262e-48
SEPT11	-1.06136	2.70946e-48
NUFIP1	1.54356	2.73857e-48
MYO18A	-1.19175	2.75693e-48
ARHGEF10L	-1.44248	3.15387e-48
NPM1	1.21406	3.47743e-48
LINC01515	3.2978	3.68254e-48
FARSB	1.2623	4.05788e-48
DGKA	-1.2422	4.54329e-48
TMC7	2.53966	4.71846e-48
COL5A3	-1.54882	4.82039e-48
ITGA11	-1.12003	5.32773e-48
CTSS	-1.42525	5.32773e-48
PUS7	1.30401	5.64277e-48
CDC42EP5	-2.00134	6.04846e-48
NPTX1	-1.39073	6.06815e-48
AUNIP	2.08662	6.90766e-48
NOP16	1.20335	7.49873e-48
CABLES1	1.25269	8.34641e-48
SIMC1	1.3829	8.41687e-48
CCP110	1.28236	8.59409e-48
ABCB7	1.38339	8.81207e-48
PDIA3	-1.01484	9.10472e-48
SERF2	-1.18848	1.06844e-47
ATP6V0A2	1.19574	1.0857e-47
MMS22L	1.84703	1.09702e-47
CSRP1	-1.11041	1.12385e-47
GNAO1	4.46564	1.19728e-47
IL18R1	4.53653	1.21948e-47
ATP7B	2.03185	1.2685e-47
BTN3A1	-1.40858	1.3086e-47
P4HA2	-1.07258	1.3309e-47
TRPM4	-1.42081	1.4657e-47
VIM	-1.29041	1.46835e-47
SLC25A43	-1.19488	1.50514e-47
CNIH3	-1.45312	1.60721e-47
EWSR1	1.03155	1.69997e-47
UNG	1.17363	1.71767e-47
DNAAF3	3.86073	1.73133e-47
ALYREF	1.18745	1.76893e-47
RAE1	1.13102	1.81482e-47
ABTB1	-1.47483	1.82113e-47
RPSAP52	-1.91874	1.94119e-47
CYCS	1.5403	1.98757e-47
PXK	-1.14843	2.00994e-47
PTCD3	1.22907	2.22493e-47
ERC2	5.97142	2.27683e-47
SNRPA1	1.26021	2.34612e-47
TAF5	1.78841	2.39955e-47
MYL6	-1.03856	2.42019e-47
DSEL	-1.05751	2.48273e-47
NUMBL	-1.29175	2.59856e-47
KCTD15	1.46962	2.62213e-47
ADGRE5	-1.18489	2.67931e-47
XYLT1	-1.32837	2.71986e-47
RANBP17	2.04863	2.78588e-47
SQSTM1	-1.07987	2.80769e-47
VBP1	1.57506	2.83682e-47
HPS1	-1.14028	2.86711e-47
MTHFR	-1.32646	3.16682e-47
TLN2	-1.21584	3.51146e-47
PRSS16	5.88956	3.52315e-47
CRAT	-1.31976	3.60779e-47
ZYG11A	3.18621	3.80442e-47
AC098614.1	-1.27746	3.96992e-47
PATZ1	1.29612	4.07317e-47
FAM234B	1.69646	4.16788e-47
MRPL3	1.166	4.19511e-47
LOXL3	-1.10639	4.40623e-47
ZNF521	-1.09249	4.47762e-47
ARC	3.50081	4.81439e-47
FBLIM1	-1.22463	4.8787e-47
TAP1	-1.22406	4.95906e-47
RTKN2	2.18438	5.24e-47
BCL9L	-1.30421	5.35944e-47
ZNF274	1.41725	5.40433e-47
CCDC3	3.92787	5.48509e-47
KIF13A	-1.16924	5.57551e-47
MYL9	-1.51444	5.57926e-47
CRYBB2P1	1.39644	5.72595e-47
FKBP11	-1.27345	5.90305e-47
DLGAP5	1.51608	6.32322e-47
RELB	-1.55855	7.95039e-47
GTF3C4	1.04786	7.97824e-47
PLPP1	-1.18113	8.15994e-47
TUBB4A	5.77563	8.56065e-47
TMEM158	-1.72141	8.62856e-47
DOCK10	-1.28307	8.92544e-47
SPAG5	1.15879	9.21037e-47
DKK1	-0.989887	9.51151e-47
MRPL48	1.33208	9.98566e-47
RANBP1	1.39428	1.01267e-46
PMP22	-1.18983	1.15417e-46
EFS	-1.77098	1.22033e-46
CTDSP2	-1.02262	1.29334e-46
TMEM63C	7.41176	1.36453e-46
ADGRG6	2.38178	1.37596e-46
KBTBD8	3.52578	1.38091e-46
L3MBTL2	1.11864	1.52963e-46
HNRNPM	1.07014	1.57517e-46
FKBP10	-1.04553	1.60907e-46
C6ORF132	-1.70991	1.78267e-46
HBS1L	1.16875	1.85997e-46
TMEM127	-1.10549	1.86151e-46
GRIK2	-1.31844	1.8867e-46
NOC2L	1.06926	1.88855e-46
NKAP	1.261	1.89949e-46
ACAP3	-1.29262	1.91409e-46
ESRRB	9.20757	2.17344e-46
AP3B2	2.75376	2.36407e-46
CCDC66	1.43464	2.45627e-46
APOL2	-1.19012	2.76265e-46
NRCAM	3.22347	2.89739e-46
IFIT3	-1.28087	2.96264e-46
UTP6	1.13287	3.05923e-46
PSME2	-1.1249	3.22603e-46
SOCS3	-1.42263	3.29826e-46
P3H1	-1.10369	3.36186e-46
DHX30	1.21929	3.55722e-46
ANO4	-1.37279	3.87507e-46
SATB2	1.31316	4.05679e-46
ORC2	1.18704	4.2625e-46
COL25A1	3.16939	4.33522e-46
SCIN	-1.99713	4.33552e-46
AGPAT3	-1.03848	4.52611e-46
STON2	2.81901	4.66571e-46
GAS5	1.10882	4.7298e-46
AGAP2-AS1	-1.42233	5.03262e-46
TRABD2B	9.14591	5.10974e-46
PGAP3	-1.46136	5.21229e-46
SH3KBP1	-1.08044	5.40781e-46
NID1	-1.02086	5.89993e-46
MIR17HG	4.70776	6.02501e-46
GAS2L1	-1.62238	6.41235e-46
MAP2	-1.26795	8.08548e-46
C5ORF22	1.31969	8.25214e-46
ZBTB21	1.27188	8.8004e-46
PLCD1	-1.39053	8.85049e-46
ZBTB47	-1.17465	9.41664e-46
GBE1	-1.04393	1.0606e-45
CLN6	1.40334	1.08601e-45
PITPNB	1.11867	1.15523e-45
NPL	3.246	1.15757e-45
ACKR4	-1.67138	1.17212e-45
ANKRD13B	1.71969	1.18564e-45
FAM20A	-1.28011	1.23825e-45
CST3	-1.38002	1.2618e-45
PHF14	1.22941	1.29238e-45
CYFIP2	1.28231	1.29345e-45
CNOT1	1.10435	1.31796e-45
RRS1	1.34375	1.37342e-45
DDX56	1.10554	1.40497e-45
PHYH	-1.27373	1.48892e-45
HSPB3	-1.80338	1.55408e-45
RIMS3	4.26308	1.61335e-45
VOPP1	-1.30526	1.62448e-45
ACO1	-0.976626	1.68395e-45
RIF1	1.46477	1.69905e-45
PPP4R3A	1.18213	1.83629e-45
NCL	1.04743	1.9393e-45
COX11	1.47262	1.94269e-45
SCUBE3	-1.12538	2.0778e-45
TPST2	-1.26039	2.11883e-45
CACNA1C	-1.16852	2.15583e-45
INF2	-1.34421	2.22185e-45
TSPAN7	7.56738	2.23402e-45
CCDC102B	-1.74626	2.29344e-45
ICA1	7.2185	2.31899e-45
TRMU	1.24246	2.41186e-45
ATL2	1.53709	2.65176e-45
ANXA1	-1.12169	2.68915e-45
PYROXD2	-1.98348	2.94978e-45
GOLGA8A	1.74586	2.97428e-45
ZNF721	1.46643	3.01429e-45
GOLGA2P5	3.04926	3.10412e-45
CSDC2	-1.74755	3.13855e-45
CMTM3	-1.11572	3.16389e-45
F2R	-1.11933	3.24958e-45
HNF4G	7.20095	3.39117e-45
HOXB-AS3	5.93992	4.05363e-45
FAM129A	-1.31293	4.34734e-45
COPS3	1.1434	4.54018e-45
MOB3B	2.70507	5.46781e-45
ANGPTL4	-1.82588	5.51493e-45
PPP1R8	1.02569	5.78875e-45
MRPS23	1.08929	6.44739e-45
GCNA	2.21387	6.63755e-45
RAB11FIP5	-1.12273	6.80555e-45
PARP14	-1.33914	7.20988e-45
TRIM25	-1.0502	7.6431e-45
GNS	-1.05183	7.73966e-45
ZDBF2	1.57162	8.17716e-45
DDX27	1.0832	8.30343e-45
NOL10	1.12432	8.44715e-45
LINC00174	2.35133	8.75564e-45
CEP290	1.1927	8.99933e-45
GYG2	2.61116	9.76449e-45
SCML1	1.33436	1.04894e-44
CPLX1	5.75901	1.07099e-44
TNFRSF1A	-1.09344	1.08504e-44
MRPS7	1.10381	1.14599e-44
SERPINB2	-1.05406	1.18421e-44
URB1	1.05467	1.26873e-44
TMEM200A	-1.20961	1.38901e-44
C14ORF132	-1.14455	1.44494e-44
TBX3	-1.06702	1.60303e-44
CAPN2	-0.975437	1.69927e-44
NPAS2	-1.14589	1.7332e-44
CPED1	-1.43733	1.83339e-44
PSD4	-1.52013	1.92437e-44
SYPL2	-1.29696	1.96278e-44
CNRIP1	-1.17808	1.9752e-44
TNFSF12	-1.69159	2.01491e-44
BHMT2	-1.84852	2.03953e-44
GSN	-1.547	2.25254e-44
RBM33	1.14733	2.30532e-44
HID1	3.96655	2.32145e-44
FAM180A	-1.69531	2.3236e-44
TAF5L	1.16711	2.33512e-44
PRELID3B	1.33921	2.39689e-44
MEGF6	-1.33866	2.48126e-44
C16ORF87	1.60172	2.49355e-44
TBX4	-1.7285	2.5568e-44
PIP5K1C	-1.27712	2.59526e-44
HNRNPA3	1.1714	2.59838e-44
MAN1B1	-1.00314	2.64075e-44
PSAT1	1.22302	2.67255e-44
ATRNL1	5.70513	2.69784e-44
PHACTR1	-1.69135	2.75823e-44
MBTD1	1.4705	2.95733e-44
CD3EAP	1.53043	3.26241e-44
B4GALT6	2.70449	3.2686e-44
BX322650.1	2.16564	3.50977e-44
GRAMD2B	-1.21656	3.57776e-44
SLC7A5	1.30907	3.84873e-44
ACP1	1.05942	4.04265e-44
KIF11	1.16674	4.71992e-44
ZNF777	1.18088	4.7725e-44
AES	-1.26981	4.89748e-44
IDH2	-1.09946	4.91127e-44
CEP78	1.24829	4.95588e-44
[truncated: 9,805 more rows]
