# Supplementary material for: The histone chaperone HIRA promotes the induction of host innate immune defences in response to HSV-1 infection
Source: PLoS Pathog. 2019 Mar 22;15(3):e1007667. doi: 10.1371/journal.ppat.1007667 (PMC6472835; doi:10.1371/journal.ppat.1007667)
Supplement: S7 Table — Mapped input control and HIRA ChIP-seq reads in untreated (neg.) or IFN-β treated (2000 IU/ml; Pos.) IMR-90 shCtrl and shPML cells (as indicated). Relative HIRA enrichment levels on 49 similarly sized interferon stimulated or non-interferon stimulated coding genes in mock (no treatment, [nt]) or IFN-β treated (IFNb; 2000 IU/ml) cells (as indicated). (XLSX) [file ppat.1007667.s016.xlsx]

## Sheet: S7 Table
Table S7. HIRA ChIP-seq alignment statistic and ISG enrichment analysis								ChIP-seq ISG HIRA enrichment					ChIP-seq non-ISG HIRA enrichment
Library	Total	Mapped	Unmapped	Map Frac	Duplicates	Duplication Frac		Gene Name	shCtrl (nt)	shCtrl (IFNb)	shPML (IFNb)		Gene Name	shCtrl (nt)	shCtrl (IFNb)	shPML (IFNb)
shCtrl.IFN-Neg.ChIP_1.fastq.gz.hg19.bam	32627707	30573022	2054685	0.937	3327482	0.108		ZBTB20	342.761	343.606	319.71		PTK2	204.669	226.906	220.417
shCtrl.IFN-Neg.ChIP_1.fastq.gz.hg19.uniq.bam	22346910	1020595	0.045					RABGAP1L	246.143	236.619	206.476		BCL2	81.613	71.4	65.467
shCtrl.IFN-Neg.Input_1.fastq.gz.hg19.bam	35522345	34726721	795624	0.977	1775919	0.051		PDZD2	159.628	159.6	141.375		C2CD3	77.0543	80.05	72.9978
shCtrl.IFN-Neg.Input_1.fastq.gz.hg19.uniq.bam	26628214	1048026	0.039					RGL1	131.051	139.414	136.916		CDC14B	64.0721	59.6688	59.5171
shCtrl.IFN-Pos.ChIP_1.fastq.gz.hg19.bam	33859056	30956282	2902774	0.914	4530386	0.146		MAP2	91.7143	92.85	79.3684		PPARD	55.069	58.0522	47.765
shCtrl.IFN-Pos.ChIP_1.fastq.gz.hg19.uniq.bam	21976378	1292324	0.058					BAZ1A	52.8485	58.3847	54.3212		FBRSL1	25.7586	22.5479	21.5545
shCtrl.IFN-Pos.Input_1.fastq.gz.hg19.bam	35527422	34658633	868789	0.975	2461374	0.071		IL15	48.1429	49.8	41.8947		ZFYVE16	25.0205	25.7271	22.7539
shCtrl.IFN-Pos.Input_1.fastq.gz.hg19.uniq.bam	26777262	1499662	0.056					KIF5C	48.0952	47.2986	40.1053		EIF2AK2	23.2381	52.0451	36.6316
shPML.IFN-Pos.ChIP_1.fastq.gz.hg19.bam	34705009	31296068	3408941	0.901	6398593	0.204		MELK	43.7143	49.9942	52.2251		RBMX	23.17	23.4889	23.5789
shPML.IFN-Pos.ChIP_1.fastq.gz.hg19.uniq.bam	20509456	1305719	0.063					TDRD7	36.9048	47.95	38.6316		RAG1	21.619	20.5767	19.0417
shPML.IFN-Pos.Input_1.fastq.gz.hg19.bam	35131900	34198333	933567	0.973	2176945	0.063		STAT1	34.2036	136.189	81.3203		SLC18A2	16.9302	17.2711	16.081
shPML.IFN-Pos.Input_1.fastq.gz.hg19.uniq.bam	26420815	1190337	0.045					PML	30.4286	54.8091	42.722		HNRNPK	15.1164	19.7951	20.0469
								WARS	27.9721	44.3219	25.7654		ANTXRL	14.8014	14.3174	11.5789
								GMPR	25.4762	30.7542	24.7368		CREG2	12.6878	13.9667	13.769
								CASP1	25.4068	24.3	23.1066		ZHX1	12.0919	12.0132	10.5263
								TRIM14	22.4585	35.0385	25.8421		AASDHPPT	12.0476	13.45	13.1308
								SAMHD1	22.1429	46.5333	31.0738		MAZ	11.619	11.7118	14.4155
								GCH1	19	18.95	16.883		CLEC3A	11.5224	12.2394	12.4737
								MX2	17.9544	50.4032	30.2646		AIM1L	11.5064	12.472	10.5397
								TRIM22	17.6291	28.2281	16.5613		TERT	9.09524	8	8.84137
								GBP2	16.9752	15.25	13.2632		PSMD13	8.87831	9.9484	10.4718
								PLSCR1	16.5085	37.5261	30.1862		CMTM1	8.67281	10.7768	10.0735
								IL15RA	15.1429	16.4201	12.7895		NDUFA2	8.52381	8.25	6.57895
								STX11	14.381	14.8071	12.4737		C6orf48	7.62432	12.3477	15.3392
								MX1	14.1905	104.083	53.3638		ZBTB26	7.14286	7.3	6.36842
								ISG20	13.1242	19.3456	14.6332		ZNF486	7.07109	6.82465	9.63377
								RBCK1	11.9516	17.8798	12.8604		GHRL	6.2672	6.90765	6.22787
								RSAD2	11.2857	33.45	20.1206		COQ9	5.89087	8.3	7.30629
								OAS2	10.4286	41.35	29.4508		TPTE	5.47619	4.6	6.63158
								TNFSF10	10.4225	12.6292	8.36079		TOMM40L	4.24537	3.95486	3.74162
								PSMB9	10.2371	29.0371	19.8069		ASB10	3.91415	4.08889	2.9788
								IFIT3	9.92295	60.2626	41.7334		HIST1H3H	3.72237	10.2222	16.4317
								IFI44L	9.01587	41.0569	29.1238		C21orf67	3.69114	4.65	3.66091
								UBE2L6	8.66667	17.55	11.6682		TMEM205	3.48955	4.02947	2.72953
								OAS1	7.73677	35.9172	20.2337		CYP1A1	3.46215	3.14504	2.57895
								OASL	6.41113	14.9399	5.955		SULT1A1	2.65675	1.5	1.78947
								NMI	6.29696	11.58	7.9273		AL357673.1	1.95384	1.62847	1.4057
								TLR3	5.72936	6.19389	4.84678		VIP	1.66667	2.6	2.52335
								IFI27	5.22429	16.4775	10.2941		TRAJ26	1.13201	0.95	0.99407
								IFIT5	4	12.2448	9.63428		TRAV18	1.03024	0.842254	0.631579
								RARRES3	3.92147	3.6383	3.15643		OR1L4	0.497653	0.302083	0.842105
								TRIM21	3.61905	6.56519	5.48973		UTS2R	0.428571	0.85	0.315789
								MYD88	3.38997	4.38059	3.97363		TAS2R31	0.294061	0.155379	0
								TREX1	2.71376	4.83153	3.8114		RNASE3	0.142857	0.327083	0.252924
								IRF7	1.61905	2.05634	3.05944		PRR20A	0.142857	0.1	0.105263
								BST2	1.3881	4.81214	2.19444		IGKV2-24	0	0	0
								CCL8	1.16931	1.3	1.20395		VARS	0	0	0
								ISG15	0.329228	1.15121	0.963037		PRAMEF10	0	0	0
